# Supplementary material for: Examination of the perceived agility and balance during a reactive agility task
Source: PLoS One. 2018 Jun 13;13(6):e0198875. doi: 10.1371/journal.pone.0198875 (PMC5999270; doi:10.1371/journal.pone.0198875)
Supplement: S1 Dataset — This file contains the quantified data for each subject for each metric from the reactive agility study and the perceived agility and balance scores for each rater from the observational study. (XLSX) [file pone.0198875.s002.xlsx]

## Sheet: Athlete Quantified Trial Scores
Subject-Order Label	Deidentified_ID	Cone_Order (Order 1=4-3-4-1, Order 2 =2-4-3-4, Order 3=3-4-1-2)	Normalized_Number_Foot_Contacts (# contacts/height in meters)	Completion_Time (s)	Normalized_Stride_Length_Variance (m/m)^2	Double_Support_Time (s)	Single_Support_Time (s)	No_Support_Time (s)	Mean_Body_Speed (m/s)	Body_Speed_Variance (m/s)^2	Percent_Double_Support (%)	Percent_Single_Support (%)	Percent_No_Support (%)	Cone_1_Acceleration (m/s^2)	Cone_2_Acceleration (m/s^2)	Cone_3_Acceleration (m/s^2)	Cone_4_Acceleration (m/s^2)	Single_Support_Time_Cue1to2 (s)	Single_Support_Time_Cue2to3 (s)	Single_Support_Time_Cue3to4 (s)	Double_Support_NormTime_Cue1to2_Epoch1	Double_Support_NormTime_Cue1to2_Epoch2	Double_Support_NormTime_Cue1to2_Epoch3	Double_Support_NormTime_Cue1to2_Epoch4	Double_Support_NormTime_Cue1to2_Epoch5	Double_Support_NormTime_Cue2to3_Epoch1	Double_Support_NormTime_Cue2to3_Epoch2	Double_Support_NormTime_Cue2to3_Epoch3	Double_Support_NormTime_Cue2to3_Epoch4	Double_Support_NormTime_Cue2to3_Epoch5	Double_Support_NormTime_Cue3to4_Epoch1	Double_Support_NormTime_Cue3to4_Epoch2	Double_Support_NormTime_Cue3to4_Epoch3	Double_Support_NormTime_Cue3to4_Epoch4	Double_Support_NormTime_Cue3to4_Epoch5
1	'Pine'	1	83.1146	24.0625	0.124892	4.329	16.3488	3.354	2.9572	2.30139	18.0136	68.0299	13.9565	2.70942	4.35189	3.73738	2.09779	3.96875	3.77344	4.14062	0.0272727	0.0376623	0.109091	0.0025974	0.087013	0.0328767	0.0524138	0.120548	0.0110345	0.0753425	0.0516129	0.0428571	0.0883117	0	0.0632258
2	'Pine'	2	98.4252	24.1953	0.125161	2.3712	18.0804	3.7128	3.24052	3.10614	9.81278	74.8225	15.3648	3.94381	4.09628	3.78633	2.21978	4.125	4.36719	4.64844	0.00821918	0.0537931	0.105556	0	0.0191781	0	0.0205479	0.0305556	0	0.0657534	0.00121212	0.0481928	0.0195122	0.0192771	0.0169697
3	'Pine'	3	89.6763	23.8594	0.104524	3.2526	16.8636	3.7128	3.36829	3.46789	13.6498	70.7692	15.581	4.16712	3.93178	2.4946	3.2683	4.55469	3.84375	4.39062	0.0038961	0.0235294	0.00519481	0	0.0753247	0	0.0287671	0.0918919	0	0.0527027	0.005	0.0553459	0.04	0	0.06
4	'Hickory'	1	110.693	27.7188	0.143594	5.0076	18.6966	3.978	3.80218	4.01171	18.0896	67.5402	14.3702	2.65299	4.17001	1.95067	4.47168	4.92969	4.54688	4.67969	0.0320442	0.0355556	0.04	0.00444444	0.0444444	0.01	0.0528302	0	0.00377358	0.06	0.0121827	0.0693878	0.155102	0	0.0771574
5	'Hickory'	2	103.846	26.2891	0.142306	2.8314	19.8354	3.588	3.61466	4.0277	10.7843	75.5496	13.6661	4.04634	2.66591	3.63678	2.0693	5	4.59375	4.83594	0	0.0471338	0.0205128	0.00127389	0.0101911	0.0184971	0.0209302	0.15814	0.00116279	0.0728324	0.00958084	0.0759036	0.00487805	0.00722892	0.00240964
6	'Hickory'	3	103.846	25.8984	0.151454	3.3306	18.213	4.3212	3.94854	5.45468	12.877	70.4162	16.7069	4.10047	2.83161	4.06313	3.33106	4.4375	4.75781	4.95312	0.012987	0.061039	0.0155844	0.0012987	0.0428571	0.016185	0.0197674	0.0976744	0	0.0534884	0.0238636	0.0114286	0.104545	0.0114286	0.05
7	'Cyprus'	1	83.1762	25.4375	0.24017	4.641	17.9946	2.769	3.36524	4.13756	18.2683	70.8321	10.8996	3.2263	3.35347	2.84065	2.71276	3.875	5.08594	4.29688	0.0726115	0.0410256	0.2	0.0025641	0.0713376	0.0103448	0.00346821	0.0597701	0	0.113793	0.04375	0.0125786	0.1425	0	0.07875
8	'Cyprus'	2	89.8303	24.9375	0.221274	4.1808	16.8246	3.9	3.10688	3.51314	16.7867	67.554	15.6593	4.18074	3.62202	3.84777	3.07022	3.28125	4.04688	4.97656	0.0193548	0.0311688	0.122078	0.0181818	0.0929032	0.00128205	0.0551282	0.124675	0.0153846	0.0320513	0.0283951	0.0236025	0.045	0	0.0222222
9	'Cyprus'	3	89.8303	26.4141	0.221849	3.4476	19.4688	3.4632	3.37249	4.74324	13.0692	73.8025	13.1283	4.17074	3.34336	2.68052	3.82133	4.55469	5.0625	5.40625	0.0216561	0.00636943	0.0282051	0.0407643	0.0267516	0.0123457	0.0296296	0.0345679	0.00123457	0.0333333	0.0133333	0.0488889	0.0311111	0.0188889	0.0266667
10	'Oak'	1	117.523	26.3203	0.168689	3.432	18.7668	4.0872	3.14689	2.96634	13.0564	71.3947	15.549	2.57326	4.1281	2.16967	3.71145	5.05469	4.17969	4.60938	0.0443243	0.0413043	0.0107527	0	0.0324324	0.0229299	0.0538462	0.0897436	0	0.0397436	0.0107143	0.0428571	0.0142857	0.00357143	0.103571
11	'Oak'	2	106.946	25.3906	0.163379	3.1512	17.3394	4.8672	3.39256	3.58063	12.4269	68.379	19.1941	4.23905	3.3041	3.9375	2.2471	4.21094	4.25781	4.33594	0.02	0.0213333	0.0266667	0.004	0.0653333	0.0407407	0.0481481	0.0493827	0.0037037	0.00246914	0.00595238	0.0215569	0.0190476	0.0323353	0.0571429
12	'Oak'	3	110.471	24.5391	0.199862	2.6052	17.9088	3.9936	3.91621	6.07481	10.6302	73.0745	16.2954	4.35048	2.72477	4.87545	3.35939	4.3125	4.60938	4.34375	0.0107383	0.0405405	0.0186667	0.00405405	0.0389262	0.00897436	0.0337662	0	0.00779221	0.0269231	0.0149068	0.05	0.0125	0.0375	0.0484472
13	'Walnut'	1	108.41	26.2891	0.166824	4.914	18.4938	2.847	3.13549	3.05976	18.7166	70.4397	10.8437	2.28777	3.75301	2.51331	2.1147	4.72656	4.46875	4.86719	0.0339394	0.0268293	0.0268293	0	0.0812121	0.0231707	0.0294479	0.0414634	0.00122699	0.097561	0.00727273	0.0304878	0.0292683	0.00731707	0.0884848
14	'Walnut'	2	110.693	25.4453	0.558838	3.3696	18.6342	3.4086	3.27775	3.38084	13.2597	73.3272	13.4131	4.48637	3.51723	3.54764	2.35244	5.05469	4.66406	4.5625	0.0204545	0.0113636	0.0545455	0	0.0784091	0.0025641	0.0410256	0.0435897	0.00128205	0.0717949	0.00621118	0.06625	0.0125	0.0175	0.06375
15	'Walnut'	3	104.987	26.2578	0.230589	4.6254	18.3222	3.276	3.39179	4.35422	17.6383	69.8691	12.4926	3.31185	2.65788	2.05458	3.03075	4.41406	4.44531	4.8125	0.0596273	0.03	0.04	0	0.0335404	0.0220859	0.0358025	0.0625	0.00123457	0.0679012	0.0215909	0.048	0.075	0.00685714	0.0897727
16	'Willow'	1	100.112	25.8984	0.140017	2.8236	19.4766	3.5646	3.01521	3.23946	10.9168	75.3016	13.7817	2.60342	3.69043	2.09157	2.19273	4.96094	4.64844	5.16406	0.00969697	0.00243902	0.0268293	0	0.0787879	0.0127389	0.0320513	0.0641026	0	0.011465	0.00344828	0.0265896	0.00689655	0	0.0517241
17	'Willow'	2	96.7379	26.1719	0.115719	2.613	19.617	3.9078	3.39862	2.46739	9.99702	75.0522	14.9508	3.82963	1.91945	3.28973	2.3188	4.89844	5.17969	4.70312	0.00125	0.036478	0.0425	0	0.01875	0.00228571	0.0172414	0.0275862	0	0.0321839	0	0.0944785	0.00731707	0	0.0158537
18	'Willow'	3	98.9876	26.7031	0.148082	2.9796	19.5702	4.1184	3.34443	3.24873	11.1729	73.384	15.4431	3.75572	2.58331	2.33171	3.41738	4.19531	5.21094	5.47656	0.0012987	0.00519481	0.0233766	0.0012987	0.114286	0.00930233	0.0232558	0.044186	0	0.0197674	0.00320856	0.00213904	0.0817204	0	0.0417112
19	'Poplar'	1	125.492	31.6875	0.107547	3.4866	23.9694	4.1886	3.22434	2.00871	11.018	75.7456	13.2364	2.14711	3.21317	1.71193	1.70024	5.98438	5.17188	7.07812	0	0.0121212	0.116327	0	0.040404	0	0.0626374	0	0.0032967	0.043956	0	0.00176991	0.0725664	0	0.0380531
20	'Poplar'	2	123.031	29.6641	0.12541	1.95	23.3376	4.3368	3.51432	3.47122	6.58241	78.7783	14.6393	3.40194	1.94874	3.0916	2.43885	5.55469	5.84375	5.82812	0	0.0491803	0	0	0.0163043	0.0010582	0.0190476	0.0189474	0	0.0433862	0	0.031016	0	0	0.0159574
21	'Poplar'	3	120.571	29.6172	0.111216	1.7394	23.3454	4.4928	3.60089	4.29925	5.8808	78.9293	15.1899	2.86479	2.20645	1.67656	3.54235	5.49219	6.09375	6.11719	0	0.0615385	0	0	0.00765027	0	0.0210526	0.0229167	0	0.0114583	0	0.0173469	0.0639175	0	0.00816327
22	'Birch'	1	100.021	30.6172	0.0907056	4.29	23.9382	2.3478	3.0725	2.96104	14.0306	78.2908	7.67857	1.68577	3.05196	2.1488	3.04114	6.14844	5.58594	6.13281	0.00412371	0.0226804	0.0329897	0.00412371	0.0690722	0.0338308	0.0477612	0.08	0	0.0825871	0.013198	0.0173469	0.0673469	0	0.071066
23	'Birch'	2	97.8932	35.2969	0.0802991	3.0264	25.3422	6.8796	3.05369	3.16012	8.58597	71.8964	19.5176	2.80749	1.66891	2.66778	2.10761	5.86719	6.04688	6.42969	0.00816327	0.0185567	0.0918367	0	0.0234694	0.00874317	0	0.0505495	0	0.0513661	0	0.0297674	0.0616822	0.00744186	0.0623256
24	'Birch'	3	101.085	30.7578	0.109779	3.0342	25.3656	2.3166	3.41939	4.32565	9.87811	82.58	7.5419	2.78435	2.19029	2.9993	2.98368	6.4375	6.5625	6.17969	0.0244898	0.00102041	0.0632653	0	0.0102041	0.00603015	0.0502513	0.0282828	0	0.0110553	0.0185567	0.0165803	0.0854167	0.00207254	0.0453608
25	'Palm'	1	111.834	30.5	0.127644	0.9204	23.8056	5.733	3.71128	3.40799	3.02177	78.1562	18.822	2.79407	2.93794	2.21233	1.36013	6.08594	5.71875	6.21094	0	0.00520833	0	0	0.0125	0	0.0147368	0	0	0.0410526	0	0.00660377	0	0	0.0366197
26	'Palm'	2	100.422	30.0312	0.12325	2.0826	22.1286	5.7798	3.5201	3.46653	6.94408	73.7841	19.2718	3.03379	2.22155	3.03643	2.3452	4.61719	5.89062	5.74219	0.0208092	0.049711	0.0186047	0.00115607	0.0393064	0	0.0102564	0.0185567	0	0.0471795	0	0.0314721	0.0142857	0	0.0505051
27	'Palm'	3	107.269	31.2266	0.153793	2.1216	23.6106	5.4522	3.67477	4.10942	6.8034	75.7129	17.4837	3.10354	2.1656	2.02993	2.18703	5.71094	6.71875	5.96094	0	0.0441176	0	0.0294118	0.0411765	0.00442478	0.0274336	0.019469	0	0.0300885	0	0.0115789	0.0315789	0	0.0126316
28	'Maple'	1	129.54	31.5	0.124062	2.0748	24.765	4.6176	3.41188	2.68307	6.59559	78.7255	14.6789	1.93118	3.35371	1.97863	3.59116	6.50781	5.59375	6.09375	0.000900901	0.0324324	0.0522523	0	0.0306306	0	0.027933	0	0.00558659	0.0288889	0	0.032	0.0019802	0	0.0248756
29	'Maple'	2	113.03	29.1094	0.0974784	3.0576	21.9726	4.0404	3.45973	3.47192	10.5178	75.5836	13.8986	3.20664	1.96355	3.1194	1.67422	5.09375	5.78125	4.90625	0	0.0629213	0.00449438	0.0157303	0.0640449	0	0.0168421	0	0	0.0617801	0	0.0685083	0	0.00773481	0.0662983
30	'Maple'	3	118.11	29.2891	0.118864	2.0904	22.9866	4.173	3.56058	4.62225	7.14667	78.5867	14.2667	3.10565	1.97017	2.78118	3.24941	4.91406	5.54688	6.5625	0	0.0154762	0.0190476	0	0.077381	0	0.0554348	0.0107527	0	0.0367568	0.00686275	0.00588235	0.00588235	0	0.05
31	'Cork'	1	110.662	30.5859	0.159695	4.4772	22.1052	3.9624	2.94389	3.63886	14.6578	72.3698	12.9724	3.84813	3.39294	2.82425	4.22491	6.46875	5.17969	4.78125	0.022807	0.0166667	0	0.0324561	0.0114035	0.0451282	0.00721649	0.134694	0.00103093	0.0625641	0.0235955	0.0429379	0.058427	0.00112994	0.0573034
32	'Cork'	2	91.5088	28.9688	0.115676	5.2572	19.9992	3.6738	3.2404	2.72638	18.172	69.1291	12.6988	3.13033	3.42405	3.35531	3.07588	4.66406	4.53906	5.5625	0.0624277	0.065896	0	0.0184971	0.0635838	0.0384181	0.0644068	0.0409091	0.0135593	0.0112994	0.0492308	0.0482051	0.044898	0.0287179	0.00923077
33	'Yew'	1	111.361	29.6094	0.124923	3.8688	22.6824	3.0186	3.16002	2.27864	13.0836	76.708	10.2084	2.697	3.66094	1.94675	3.6136	5.89062	4.92188	6.48438	0.00729167	0.0052356	0.0270833	0.017801	0.03125	0.0243094	0.0906077	0.021978	0.0486188	0.00662983	0.00849057	0.0303318	0.0886792	0.0113744	0.0396226
34	'Yew'	2	111.361	30.1641	0.144242	4.0872	22.0428	3.9936	3.15801	1.82071	13.5681	73.1745	13.2574	2.9746	1.75542	3.14513	2.40171	5.50781	5.57812	5.13281	0.00320856	0.0363636	0.0236559	0.028877	0.0459893	0.0234694	0.0867347	0.00816327	0	0.0153061	0.0278351	0.0814433	0.00412371	0.0268041	0.0123711
35	'Yew'	3	110.236	29.8594	0.128211	3.6972	22.1364	3.9858	3.26019	2.22303	12.3986	74.2349	13.3665	2.91106	2.28576	1.81269	3.17785	5.83594	6.46875	5.77344	0.0167539	0.0473684	0.0125	0	0.0219895	0.00952381	0.0519231	0	0.0201923	0.0247619	0.0071066	0.0558376	0	0.0213198	0.022335
36	'Fir'	1	101.757	28.1562	0.1427	3.6582	21.1536	3.3072	3.1268	3.87236	13.0097	75.2288	11.7614	2.27339	3.63022	2.34775	3.25461	5.46875	5.00781	5.29688	0.00795455	0.0715909	0.0181818	0	0.0272727	0	0.0271739	0.0586957	0	0.0706522	0	0.0519337	0.0622222	0.00110497	0.0475138
37	'Fir'	2	98.1224	28.5938	0.239387	2.9874	22.0662	3.5022	3.42162	5.22647	10.4616	77.274	12.2644	3.4687	2.5504	3.26488	2.15554	5.48438	5.85156	5.19531	0.00217391	0.031694	0.0108696	0.020765	0.026087	0.00978261	0	0.0173913	0	0.0641304	0.00546448	0.0538462	0.0879121	0.00879121	0.0469945
38	'Fir'	3	96.911	28.0625	0.171939	2.6052	22.3782	3.042	3.73336	6.06449	9.29585	79.8497	10.8544	3.421	2.50704	3.74882	2.93169	5.00781	5.83594	5.89844	0.00710059	0.0452381	0.111905	0	0.00118343	0	0.0497238	0.0527473	0	0.0131868	0.012766	0.0287234	0.0446809	0	0.0361702
39	'Cedar'	1	102.8	28.7812	0.144307	4.0872	21.6918	2.964	3.42885	2.88744	14.2198	75.4681	10.3121	3.78577	4.68049	3.11537	1.74194	5.67188	4.63281	6.55469	0.00425532	0.0171123	0	0.0139037	0.0606383	0.025731	0.0842105	0.0376471	0.0105263	0.0573099	0.0278846	0.0339806	0.0730769	0.000970874	0.0230769
40	'Cedar'	2	96.238	26.3594	0.118529	3.9	19.7106	2.7144	3.47456	3.51795	14.8148	74.8741	10.3111	4.29034	3.83871	3.71629	2.27215	4.78906	5.01562	4.57031	0.0122699	0.054321	0.00493827	0.0111111	0.0282209	0.0203593	0.0670659	0.00722892	0.00479042	0.0646707	0.0137143	0.0712644	0.0636364	0.00229885	0.0834286
41	'Cedar'	3	96.238	26.5469	0.229948	4.251	19.1802	3.081	3.54886	5.04269	16.0341	72.3448	11.6211	4.16887	2.68685	2.46423	3.71896	4.5625	5.05469	5.26562	0.0173913	0.0775	0.037037	0.0025	0.0720497	0.0117647	0.0411765	0.0305882	0.00588235	0.0658824	0.0235955	0.0438202	0.0179775	0.0404494	0.0280899
42	'Linden'	1	93.7934	29.125	0.149033	4.9842	19.2114	4.8906	4.1861	7.05715	17.136	66.0499	16.8142	2.61158	3.3104	2.25756	3.26152	4.5	4.78125	5.16406	0.01	0.0269663	0.126667	0	0.07	0.00437158	0.0406593	0.0725275	0.0032967	0.0502732	0.0133333	0.0420513	0.0734694	0	0.0758974
43	'Linden'	2	100.741	29.5312	0.165634	3.1434	20.4906	5.8578	4.50006	7.99957	10.6586	69.479	19.8625	3.15645	1.91738	3.25521	2.3669	4.82812	5.39844	5.3125	0.00978261	0.0371585	0.0195652	0	0.0554348	0.0108696	0.0271739	0	0	0.0402174	0	0.037234	0	0	0.0582011
44	'Linden'	3	98.4252	29.9062	0.181207	3.4164	20.943	5.5068	4.44873	9.01167	11.439	70.1227	18.4382	3.08358	2.20662	1.50758	3.71572	5.4375	5.95312	4.89844	0.0193878	0.0564103	0.0163265	0	0.00204082	0.0154639	0.0427083	0.00412371	0	0.00515464	0.0108108	0.0597826	0.026087	0.0076087	0.052973
45	'Spruce'	1	118.716	27.7109	0.12791	2.7924	21.2394	3.6426	3.11259	2.9125	10.0902	76.7475	13.1623	2.45927	3.48158	2.31549	3.41755	4.99219	5.39844	5.78906	0.00941176	0.0505882	0.0141176	0	0.00823529	0.00994475	0.0433333	0.0466667	0	0.02	0.00216216	0.0659459	0.0408602	0	0.0172973
46	'Spruce'	2	117.505	28.0391	0.135959	2.7768	21.7152	3.51	3.24854	2.85144	9.91643	77.5487	12.5348	3.22075	2.57041	2.9225	2.25554	5.57031	5.3125	5.57812	0.00701754	0.0188235	0.00941176	0	0.00584795	0.016092	0.067052	0.0395349	0	0.00344828	0.012973	0.0367568	0.0301075	0	0.0227027
47	'Spruce'	3	116.293	27.9844	0.113002	2.1684	22.6512	3.1278	3.45211	4.61362	7.75886	81.0494	11.1917	3.10772	2.60774	3.32982	2.94081	5.82031	5.53906	5.89844	0.00223464	0.0122905	0.0177778	0.0111732	0.0201117	0.0201117	0.047191	0.011236	0	0.0224719	0.00335196	0.027933	0.011236	0.00446927	0.0223464
48	'Sycamore'	1	125.45	29.2812	0.199225	3.12	21.4422	4.68	2.9217	2.69678	10.6695	73.3262	16.0043	2.81386	2.97702	2.04777	3.27789	5.38281	5.32031	5.5	0.0100559	0.0156425	0.0179775	0	0.0592179	0.00421053	0.0378947	0.0273684	0	0.0347368	0.00102564	0.0412371	0.0185567	0	0.0420513
49	'Sycamore'	2	124.116	29.8828	0.172634	3.1434	22.2534	4.446	3.2236	3.64795	10.5332	74.5687	14.8981	3.19433	2.38017	2.7703	2.47527	5.0625	5.64844	6.05469	0	0.00342857	0.00689655	0	0.0754286	0.0052356	0.0568421	0	0.0231579	0.0252632	0.0234146	0.0303922	0.0627451	0	0.00195122
50	'Sycamore'	3	114.774	28.6562	0.134922	3.6972	20.8182	4.1028	3.30518	4.07105	12.9191	72.7446	14.3363	3.18342	2.57577	2.09661	2.9527	5.25781	5.09375	5.10938	0.0175824	0.0252747	0.0615385	0	0.0340659	0.00666667	0.0435754	0.0266667	0.00111732	0.0833333	0.00756757	0.0336957	0.0860215	0	0.0702703
51	'Larch'	1	134.62	28.8906	0.13356	2.145	21.5982	5.109	3.20152	1.72146	7.43444	74.8581	17.7075	2.86357	3.59577	2.60525	3.13216	5.40625	4.64844	6.21094	0.00112994	0.00909091	0	0	0.0372881	0	0.0233129	0	0	0.0268293	0	0	0.0442308	0.00956938	0.0507177
52	'Larch'	2	115.57	29.0391	0.107029	3.6582	20.4048	4.9374	3.28825	1.90721	12.6143	70.3604	17.0253	3.20951	1.79673	3.18666	2.14544	4.38281	5.96875	4.75781	0	0.0554217	0.0481928	0	0.0682635	0.00289855	0.0115385	0.130097	0	0.0328502	0	0.0866667	0	0.0322222	0.0511111

## Sheet: Perceived Rater Scores
Rater_Number	Group (A=Athletic Expert, M=Military Expert, C=Clinical Expert, N=novice)	Athlete_Video	Agility_Score2	Balance_Score2	CompletionTime
1	A	Poplar	3	2	29.6172
1	A	Sycamore	5	5	28.6562
1	A	Maple	3	2	29.2891
1	A	Oak	6	6	24.5391
1	A	Birch	2	5	30.7578
1	A	Cyprus	4	2	26.4141
1	A	Spruce	5	5	27.9844
1	A	Yew	4	4	29.8594
1	A	Larch	4	5
1	A	Linden	5	5	29.9062
1	A	Hickory	6	6	25.8984
1	A	Cedar	5	4	26.5469
1	A	Fir	6	6	28.0625
1	A	Ash	5	5
1	A	Palm	2	2	31.2266
1	A	Pine	6	6	23.8594
2	A	Poplar	3	2	29.6172
2	A	Sycamore	2	2	28.6562
2	A	Maple	2	4	29.2891
2	A	Oak	7	7	24.5391
2	A	Birch	6	6	30.7578
2	A	Cyprus	2	2	26.4141
2	A	Spruce	4	4	27.9844
2	A	Yew	5	3	29.8594
2	A	Larch	4	6
2	A	Linden	3	2	29.9062
2	A	Hickory	6	6	25.8984
2	A	Cedar	6	4	26.5469
2	A	Fir	5	4	28.0625
2	A	Ash	5	6
2	A	Palm	2	2	31.2266
2	A	Pine	6	6	23.8594
3	M	Poplar	4	4	29.6172
3	M	Sycamore	5	4	28.6562
3	M	Maple	4	4	29.2891
3	M	Oak	6	6	24.5391
3	M	Birch	5	5	30.7578
3	M	Cyprus	5	4	26.4141
3	M	Spruce	5	5	27.9844
3	M	Yew	5	4	29.8594
3	M	Larch	5	4
3	M	Linden	5	6	29.9062
3	M	Hickory	6	6	25.8984
3	M	Cedar	6	5	26.5469
3	M	Fir	5	5	28.0625
3	M	Ash	5	5
3	M	Palm	4	4	31.2266
3	M	Pine	6	6	23.8594
4	A	Poplar	3	3	29.6172
4	A	Sycamore	4	5	28.6562
4	A	Maple	3	4	29.2891
4	A	Oak	7	7	24.5391
4	A	Birch	4	4	30.7578
4	A	Cyprus	6	7	26.4141
4	A	Spruce	5	5	27.9844
4	A	Yew	3	3	29.8594
4	A	Larch	6	6
4	A	Linden	1	3	29.9062
4	A	Hickory	7	7	25.8984
4	A	Cedar	5	5	26.5469
4	A	Fir	3	3	28.0625
4	A	Ash	3	3
4	A	Palm	1	2	31.2266
4	A	Pine	7	7	23.8594
5	N	Poplar	4	3	29.6172
5	N	Sycamore	5	4	28.6562
5	N	Maple	4	6	29.2891
5	N	Oak	7	5	24.5391
5	N	Birch	4	5	30.7578
5	N	Cyprus	2	2	26.4141
5	N	Spruce	4	4	27.9844
5	N	Yew	3	4	29.8594
5	N	Larch	4	4
5	N	Linden	5	4	29.9062
5	N	Hickory	7	6	25.8984
5	N	Cedar	6	5	26.5469
5	N	Fir	5	5	28.0625
5	N	Ash	4	4
5	N	Palm	2	2	31.2266
5	N	Pine	6	6	23.8594
6	N	Poplar	3	4	29.6172
6	N	Sycamore	4	4	28.6562
6	N	Maple	3	3	29.2891
6	N	Oak	5	5	24.5391
6	N	Birch	3	3	30.7578
6	N	Cyprus	3	3	26.4141
6	N	Spruce	3	4	27.9844
6	N	Yew	3	4	29.8594
6	N	Larch	4	4
6	N	Linden	3	4	29.9062
6	N	Hickory	5	4	25.8984
6	N	Cedar	5	4	26.5469
6	N	Fir	3	4	28.0625
6	N	Ash	3	3
6	N	Palm	3	3	31.2266
6	N	Pine	5	5	23.8594
7	N	Poplar	4	4	29.6172
7	N	Sycamore	5	5	28.6562
7	N	Maple	3	4	29.2891
7	N	Oak	6	6	24.5391
7	N	Birch	3	4	30.7578
7	N	Cyprus	7	6	26.4141
7	N	Spruce	5	5	27.9844
7	N	Yew	5	5	29.8594
7	N	Larch	6	6
7	N	Linden	6	5	29.9062
7	N	Hickory	7	7	25.8984
7	N	Cedar	6	7	26.5469
7	N	Fir	4	4	28.0625
7	N	Ash	6	5
7	N	Palm	5	4	31.2266
7	N	Pine	7	7	23.8594
8	A	Poplar	2	5	29.6172
8	A	Sycamore	6	6	28.6562
8	A	Maple	1	5	29.2891
8	A	Oak	6	6	24.5391
8	A	Birch	2	3	30.7578
8	A	Cyprus	1	1	26.4141
8	A	Spruce	5	5	27.9844
8	A	Yew	2	4	29.8594
8	A	Larch	3	2
8	A	Linden	2	2	29.9062
8	A	Hickory	5	4	25.8984
8	A	Cedar	4	4	26.5469
8	A	Fir	3	3	28.0625
8	A	Ash	2	3
8	A	Palm	1	1	31.2266
8	A	Pine	5	5	23.8594
9	C	Poplar	5	6	29.6172
9	C	Sycamore	6	6	28.6562
9	C	Maple	5	5	29.2891
9	C	Oak	7	5	24.5391
9	C	Birch	5	6	30.7578
9	C	Cyprus	5	3	26.4141
9	C	Spruce	6	6	27.9844
9	C	Yew	5	5	29.8594
9	C	Larch	5	6
9	C	Linden	6	6	29.9062
9	C	Hickory	7	7	25.8984
9	C	Cedar	6	6	26.5469
9	C	Fir	5	6	28.0625
9	C	Ash	5	6
9	C	Palm	5	3	31.2266
9	C	Pine	7	6	23.8594
10	C	Poplar	4	5	29.6172
10	C	Sycamore	6	6	28.6562
10	C	Maple	3	3	29.2891
10	C	Oak	6	5	24.5391
10	C	Birch	5	5	30.7578
10	C	Cyprus	2	2	26.4141
10	C	Spruce	6	6	27.9844
10	C	Yew	6	6	29.8594
10	C	Larch	7	7
10	C	Linden	3	5	29.9062
10	C	Hickory	7	7	25.8984
10	C	Cedar	6	5	26.5469
10	C	Fir	4	5	28.0625
10	C	Ash	4	5
10	C	Palm	2	3	31.2266
10	C	Pine	6	6	23.8594
11	C	Poplar	3	4	29.6172
11	C	Sycamore	5	5	28.6562
11	C	Maple	3	4	29.2891
11	C	Oak	7	6	24.5391
11	C	Birch	4	4	30.7578
11	C	Cyprus	4	4	26.4141
11	C	Spruce	5	5	27.9844
11	C	Yew	4	4	29.8594
11	C	Larch	5	5
11	C	Linden	4	4	29.9062
11	C	Hickory	6	6	25.8984
11	C	Cedar	5	5	26.5469
11	C	Fir	3	4	28.0625
11	C	Ash	4	4
11	C	Palm	3	3	31.2266
11	C	Pine	6	6	23.8594
12	C	Poplar	4	5	29.6172
12	C	Sycamore	7	7	28.6562
12	C	Maple	3	5	29.2891
12	C	Oak	7	7	24.5391
12	C	Birch	4	5	30.7578
12	C	Cyprus	6	5	26.4141
12	C	Spruce	6	6	27.9844
12	C	Yew	4	5	29.8594
12	C	Larch	5	5
12	C	Linden	4	5	29.9062
12	C	Hickory	7	7	25.8984
12	C	Cedar	6	5	26.5469
12	C	Fir	4	4	28.0625
12	C	Ash	5	5
12	C	Palm	3	4	31.2266
12	C	Pine	7	7	23.8594
13	A	Poplar	6	5	29.6172
13	A	Sycamore	7	7	28.6562
13	A	Maple	5	3	29.2891
13	A	Oak	7	7	24.5391
13	A	Birch	2	2	30.7578
13	A	Cyprus	3	2	26.4141
13	A	Spruce	6	6	27.9844
13	A	Yew	3	4	29.8594
13	A	Larch	7	7
13	A	Linden	4	4	29.9062
13	A	Hickory	6	6	25.8984
13	A	Cedar	6	6	26.5469
13	A	Fir	3	6	28.0625
13	A	Ash	4	6
13	A	Palm	5	5	31.2266
13	A	Pine	7	7	23.8594
14	C	Poplar	5	5	29.6172
14	C	Sycamore	6	5	28.6562
14	C	Maple	3	3	29.2891
14	C	Oak	7	7	24.5391
14	C	Birch	4	3	30.7578
14	C	Cyprus	6	5	26.4141
14	C	Spruce	5	4	27.9844
14	C	Yew	5	5	29.8594
14	C	Larch	5	6
14	C	Linden	5	5	29.9062
14	C	Hickory	6	5	25.8984
14	C	Cedar	5	5	26.5469
14	C	Fir	3	3	28.0625
14	C	Ash	5	5
14	C	Palm	5	5	31.2266
14	C	Pine	6	7	23.8594
15	M	Poplar	4	5	29.6172
15	M	Sycamore	5	5	28.6562
15	M	Maple	4	5	29.2891
15	M	Oak	6	5	24.5391
15	M	Birch	3	4	30.7578
15	M	Cyprus	4	2	26.4141
15	M	Spruce	6	6	27.9844
15	M	Yew	2	4	29.8594
15	M	Larch	5	6
15	M	Linden	4	5	29.9062
15	M	Hickory	6	6	25.8984
15	M	Cedar	5	6	26.5469
15	M	Fir	5	6	28.0625
15	M	Ash	4	6
15	M	Palm	6	4	31.2266
15	M	Pine	7	6	23.8594
16	C	Poplar	5	7	29.6172
16	C	Sycamore	5	6	28.6562
16	C	Maple	5	6	29.2891
16	C	Oak	7	6	24.5391
16	C	Birch	6	7	30.7578
16	C	Cyprus	5	4	26.4141
16	C	Spruce	6	6	27.9844
16	C	Yew	5	6	29.8594
16	C	Larch	5	6
16	C	Linden	5	6	29.9062
16	C	Hickory	6	7	25.8984
16	C	Cedar	6	6	26.5469
16	C	Fir	5	6	28.0625
16	C	Ash	5	7
16	C	Palm	4	5	31.2266
16	C	Pine	7	7	23.8594
17	M	Poplar	5	6	29.6172
17	M	Sycamore	7	7	28.6562
17	M	Maple	6	7	29.2891
17	M	Oak	7	6	24.5391
17	M	Birch	6	7	30.7578
17	M	Cyprus	5	4	26.4141
17	M	Spruce	7	7	27.9844
17	M	Yew	7	7	29.8594
17	M	Larch	5	6
17	M	Linden	7	7	29.9062
17	M	Hickory	7	7	25.8984
17	M	Cedar	6	6	26.5469
17	M	Fir	5	6	28.0625
17	M	Ash	5	6
17	M	Palm	5	5	31.2266
17	M	Pine	7	7	23.8594
18	A	Poplar	3	3	29.6172
18	A	Sycamore	4	5	28.6562
18	A	Maple	3	3	29.2891
18	A	Oak	5	5	24.5391
18	A	Birch	2	2	30.7578
18	A	Cyprus	5	4	26.4141
18	A	Spruce	4	4	27.9844
18	A	Yew	4	3	29.8594
18	A	Larch	5	4
18	A	Linden	3	3	29.9062
18	A	Hickory	6	6	25.8984
18	A	Cedar	6	5	26.5469
18	A	Fir	3	3	28.0625
18	A	Ash	3	3
18	A	Palm	3	3	31.2266
18	A	Pine	6	5	23.8594
19	M	Poplar	3	4	29.6172
19	M	Sycamore	5	4	28.6562
19	M	Maple	2	3	29.2891
19	M	Oak	7	6	24.5391
19	M	Birch	2	4	30.7578
19	M	Cyprus	4	1	26.4141
19	M	Spruce	5	4	27.9844
19	M	Yew	4	5	29.8594
19	M	Larch	4	3
19	M	Linden	3	2	29.9062
19	M	Hickory	6	6	25.8984
19	M	Cedar	5	5	26.5469
19	M	Fir	4	4	28.0625
19	M	Ash	4	4
19	M	Palm	4	3	31.2266
19	M	Pine	7	6	23.8594
20	M	Poplar	3	5	29.6172
20	M	Sycamore	5	6	28.6562
20	M	Maple	4	4	29.2891
20	M	Oak	7	7	24.5391
20	M	Birch	3	6	30.7578
20	M	Cyprus	1	1	26.4141
20	M	Spruce	7	7	27.9844
20	M	Yew	4	4	29.8594
20	M	Larch	7	7
20	M	Linden	5	6	29.9062
20	M	Hickory	6	7	25.8984
20	M	Cedar	6	6	26.5469
20	M	Fir	4	6	28.0625
20	M	Ash	5	6
20	M	Palm	4	3	31.2266
20	M	Pine	6	6	23.8594
21	C	Poplar	3	4	29.6172
21	C	Sycamore	4	4	28.6562
21	C	Maple	3	3	29.2891
21	C	Oak	7	7	24.5391
21	C	Birch	5	5	30.7578
21	C	Cyprus	2	2	26.4141
21	C	Spruce	5	4	27.9844
21	C	Yew	5	5	29.8594
21	C	Larch	3	4
21	C	Linden	2	3	29.9062
21	C	Hickory	4	5	25.8984
21	C	Cedar	6	5	26.5469
21	C	Fir	3	3	28.0625
21	C	Ash	4	4
21	C	Palm	2	2	31.2266
21	C	Pine	6	6	23.8594
22	M	Poplar	4	4	29.6172
22	M	Sycamore	6	7	28.6562
22	M	Maple	3	3	29.2891
22	M	Oak	6	7	24.5391
22	M	Birch	4	3	30.7578
22	M	Cyprus	1	1	26.4141
22	M	Spruce	5	5	27.9844
22	M	Yew	4	4	29.8594
22	M	Larch	4	5
22	M	Linden	4	4	29.9062
22	M	Hickory	5	6	25.8984
22	M	Cedar	4	3	26.5469
22	M	Fir	4	4	28.0625
22	M	Ash	5	5
22	M	Palm	2	2	31.2266
22	M	Pine	6	6	23.8594
23	A	Poplar	3	4	29.6172
23	A	Sycamore	5	5	28.6562
23	A	Maple	2	4	29.2891
23	A	Oak	7	5	24.5391
23	A	Birch	2	3	30.7578
23	A	Cyprus	2	2	26.4141
23	A	Spruce	4	5	27.9844
23	A	Yew	4	4	29.8594
23	A	Larch	3	5
23	A	Linden	3	4	29.9062
23	A	Hickory	6	6	25.8984
23	A	Cedar	5	4	26.5469
23	A	Fir	4	2	28.0625
23	A	Ash	3	4
23	A	Palm	2	3	31.2266
23	A	Pine	5	4	23.8594
24	N	Poplar	3	7	29.6172
24	N	Sycamore	7	7	28.6562
24	N	Maple	4	7	29.2891
24	N	Oak	7	7	24.5391
24	N	Birch	3	7	30.7578
24	N	Cyprus	7	3	26.4141
24	N	Spruce	6	7	27.9844
24	N	Yew	4	3	29.8594
24	N	Larch	6	6
24	N	Linden	5	7	29.9062
24	N	Hickory	6	7	25.8984
24	N	Cedar	7	7	26.5469
24	N	Fir	5	7	28.0625
24	N	Ash	5	7
24	N	Palm	5	6	31.2266
24	N	Pine	7	7	23.8594
25	N	Poplar	3	4	29.6172
25	M	Sycamore	5	5	28.6562
25	M	Maple	3	2	29.2891
25	M	Oak	7	7	24.5391
25	M	Birch	3	5	30.7578
25	M	Cyprus	5	3	26.4141
25	M	Spruce	5	6	27.9844
25	M	Yew	2	3	29.8594
25	M	Larch	3	5
25	M	Linden	4	5	29.9062
25	M	Hickory	6	5	25.8984
25	M	Cedar	3	4	26.5469
25	M	Fir	5	5	28.0625
25	M	Ash	2	3
25	M	Palm	2	2	31.2266
25	M	Pine	7	7	23.8594
26	N	Poplar	4	6	29.6172
26	N	Sycamore	6	6	28.6562
26	N	Maple	5	5	29.2891
26	N	Oak	7	6	24.5391
26	N	Birch	4	6	30.7578
26	N	Cyprus	3	3	26.4141
26	N	Spruce	6	6	27.9844
26	N	Yew	4	6	29.8594
26	N	Larch	5	6
26	N	Linden	5	6	29.9062
26	N	Hickory	6	6	25.8984
26	N	Cedar	6	5	26.5469
26	N	Fir	5	6	28.0625
26	N	Ash	4	6
26	N	Palm	4	4	31.2266
26	N	Pine	7	7	23.8594
27	A	Poplar	3	4	29.6172
27	A	Sycamore	6	6	28.6562
27	A	Maple	4	4	29.2891
27	A	Oak	7	7	24.5391
27	A	Birch	3	4	30.7578
27	A	Cyprus	6	6	26.4141
27	A	Spruce	6	6	27.9844
27	A	Yew	5	4	29.8594
27	A	Larch	4	4
27	A	Linden	6	6	29.9062
27	A	Hickory	7	6	25.8984
27	A	Cedar	6	6	26.5469
27	A	Fir	4	5	28.0625
27	A	Ash	5	5
27	A	Palm	4	3	31.2266
27	A	Pine	7	7	23.8594
28	N	Poplar	5	6	29.6172
28	N	Sycamore	5	5	28.6562
28	N	Maple	3	4	29.2891
28	N	Oak	7	5	24.5391
28	N	Birch	3	6	30.7578
28	N	Cyprus	3	2	26.4141
28	N	Spruce	5	6	27.9844
28	N	Yew	3	4	29.8594
28	N	Larch	7	6
28	N	Linden	4	4	29.9062
28	N	Hickory	7	7	25.8984
28	N	Cedar	5	3	26.5469
28	N	Fir	3	5	28.0625
28	N	Ash	3	5
28	N	Palm	2	1	31.2266
28	N	Pine	5	6	23.8594
29	N	Poplar	4	5	29.6172
29	N	Sycamore	6	6	28.6562
29	N	Maple	4	4	29.2891
29	N	Oak	7	6	24.5391
29	N	Birch	4	5	30.7578
29	N	Cyprus	2	2	26.4141
29	N	Spruce	6	6	27.9844
29	N	Yew	5	5	29.8594
29	N	Larch	4	5
29	N	Linden	5	5	29.9062
29	N	Hickory	6	5	25.8984
29	N	Cedar	4	5	26.5469
29	N	Fir	3	4	28.0625
29	N	Ash	3	5
29	N	Palm	3	4	31.2266
29	N	Pine	7	6	23.8594
30	N	Poplar	2	4	29.6172
30	N	Sycamore	4	5	28.6562
30	N	Maple	3	3	29.2891
30	N	Oak	6	6	24.5391
30	N	Birch	3	5	30.7578
30	N	Cyprus	2	2	26.4141
30	N	Spruce	5	6	27.9844
30	N	Yew	2	5	29.8594
30	N	Larch	6	6
30	N	Linden	2	5	29.9062
30	N	Hickory	6	6	25.8984
30	N	Cedar	4	4	26.5469
30	N	Fir	3	5	28.0625
30	N	Ash	4	5
30	N	Palm	5	4	31.2266
30	N	Pine	6	6	23.8594
31	M	Poplar	6	5	29.6172
31	M	Sycamore	7	7	28.6562
31	M	Maple	4	4	29.2891
31	M	Oak	7	5	24.5391
31	M	Birch	6	7	30.7578
31	M	Cyprus	6	2	26.4141
31	M	Spruce	7	6	27.9844
31	M	Yew	6	6	29.8594
31	M	Larch	6	5
31	M	Linden	6	4	29.9062
31	M	Hickory	7	6	25.8984
31	M	Cedar	6	4	26.5469
31	M	Fir	5	4	28.0625
31	M	Ash	5	5
31	M	Palm	5	3	31.2266
31	M	Pine	6	5	23.8594
32	N	Poplar	3	4	29.6172
32	N	Sycamore	6	6	28.6562
32	N	Maple	4	4	29.2891
32	N	Oak	5	3	24.5391
32	N	Birch	2	2	30.7578
32	N	Cyprus	1	1	26.4141
32	N	Spruce	3	5	27.9844
32	N	Yew	3	2	29.8594
32	N	Larch	6	6
32	N	Linden	4	3	29.9062
32	N	Hickory	3	5	25.8984
32	N	Cedar	5	2	26.5469
32	N	Fir	4	4	28.0625
32	N	Ash	4	4
32	N	Palm	2	1	31.2266
32	N	Pine	7	7	23.8594
33	N	Poplar	5	6	29.6172
33	N	Sycamore	6	6	28.6562
33	N	Maple	4	5	29.2891
33	N	Oak	5	6	24.5391
33	N	Birch	4	6	30.7578
33	N	Cyprus	3	2	26.4141
33	N	Spruce	6	6	27.9844
33	N	Yew	5	6	29.8594
33	N	Larch	5	6
33	N	Linden	4	5	29.9062
33	N	Hickory	7	7	25.8984
33	N	Cedar	7	7	26.5469
33	N	Fir	5	6	28.0625
33	N	Ash	5	6
33	N	Palm	5	3	31.2266
33	N	Pine	7	7	23.8594

## Sheet: Body Speed Time Series
Subject-Order (detailed on Athelete Trial Score page)	1	1	1	2	2	2	3	3	3	4	4	4	5	5	5	6	6	6	7	7	7	8	8	8	9	9	9	10	10	10	11	11	11	12	12	12	13	13	13	14	14	14	15	15	15	16	16	16	17
Normalized Time	Body Speed from Cue 1 to Cue 2(m/s)	Body Speed from Cue 2 to Cue 3(m/s)	Body Speed from Cue 3 to Cue 4(m/s)	Body Speed from Cue 1 to Cue 2(m/s)	Body Speed from Cue 2 to Cue 3(m/s)	Body Speed from Cue 3 to Cue 4(m/s)	Body Speed from Cue 1 to Cue 2(m/s)	Body Speed from Cue 2 to Cue 3(m/s)	Body Speed from Cue 3 to Cue 4(m/s)	Body Speed from Cue 1 to Cue 2(m/s)	Body Speed from Cue 2 to Cue 3(m/s)	Body Speed from Cue 3 to Cue 4(m/s)	Body Speed from Cue 1 to Cue 2(m/s)	Body Speed from Cue 2 to Cue 3(m/s)	Body Speed from Cue 3 to Cue 4(m/s)	Body Speed from Cue 1 to Cue 2(m/s)	Body Speed from Cue 2 to Cue 3(m/s)	Body Speed from Cue 3 to Cue 4(m/s)	Body Speed from Cue 1 to Cue 2(m/s)	Body Speed from Cue 2 to Cue 3(m/s)	Body Speed from Cue 3 to Cue 4(m/s)	Body Speed from Cue 1 to Cue 2(m/s)	Body Speed from Cue 2 to Cue 3(m/s)	Body Speed from Cue 3 to Cue 4(m/s)	Body Speed from Cue 1 to Cue 2(m/s)	Body Speed from Cue 2 to Cue 3(m/s)	Body Speed from Cue 3 to Cue 4(m/s)	Body Speed from Cue 1 to Cue 2(m/s)	Body Speed from Cue 2 to Cue 3(m/s)	Body Speed from Cue 3 to Cue 4(m/s)	Body Speed from Cue 1 to Cue 2(m/s)	Body Speed from Cue 2 to Cue 3(m/s)	Body Speed from Cue 3 to Cue 4(m/s)	Body Speed from Cue 1 to Cue 2(m/s)	Body Speed from Cue 2 to Cue 3(m/s)	Body Speed from Cue 3 to Cue 4(m/s)	Body Speed from Cue 1 to Cue 2(m/s)	Body Speed from Cue 2 to Cue 3(m/s)	Body Speed from Cue 3 to Cue 4(m/s)	Body Speed from Cue 1 to Cue 2(m/s)	Body Speed from Cue 2 to Cue 3(m/s)	Body Speed from Cue 3 to Cue 4(m/s)	Body Speed from Cue 1 to Cue 2(m/s)	Body Speed from Cue 2 to Cue 3(m/s)	Body Speed from Cue 3 to Cue 4(m/s)	Body Speed from Cue 1 to Cue 2(m/s)	Body Speed from Cue 2 to Cue 3(m/s)	Body Speed from Cue 3 to Cue 4(m/s)	Body Speed from Cue 1 to Cue 2(m/s)
0	3.90751	2.61225	3.19791	3.75961	2.36941	2.87367	4.13068	2.12425	1.48953	3.86331	2.95124	1.85263	3.20121	3.34753	2.85433	3.26466	2.04425	0.928237	3.26314	2.48796	1.60584	2.68673	2.25981	1.70429	2.21864	1.97962	1.26899	3.75294	3.27943	2.15986	3.60551	2.63512	2.22511	3.09513	1.42825	0.888643	3.29551	2.99429	2.17319	3.14902	3.38066	1.59983	3.49008	2.44218	1.1618	3.52775	2.67238	1.48147	4.06147
0.01	3.74584	2.64292	3.40985	4.03619	2.31488	2.8462	3.95072	1.85045	1.86641	3.85996	2.84224	1.89315	3.38999	3.26218	2.80953	3.59284	2.26355	0.728104	3.1716	2.60677	1.70184	2.5933	2.56278	1.73518	2.20326	2.07233	1.04328	3.11076	3.51488	2.10314	3.50256	2.85424	2.18672	3.18745	1.55879	1.13114	3.61381	2.9294	1.98377	3.14001	3.08526	1.65327	2.90793	2.05127	1.3352	2.94738	3.18485	1.68605	4.32483
0.02	3.60444	2.91195	2.36772	3.99988	2.47699	2.62926	3.93077	2.16239	1.81542	3.73995	2.67432	1.74727	3.64241	3.10007	2.53878	3.90354	2.06343	0.998494	2.91325	2.56907	1.87119	2.21406	1.96778	1.82213	2.3103	1.56673	1.03761	3.37404	3.32391	1.95956	3.2895	3.27826	1.68001	2.75332	1.94569	0.41815	3.54038	2.43764	2.11687	3.36855	3.24484	1.74322	2.7746	2.04471	1.32941	2.94973	3.30039	2.10448	3.98366
0.03	2.97443	3.14271	2.17305	3.81395	2.70663	2.55266	3.18288	2.26103	1.85437	3.23415	2.94062	2.20441	3.62853	3.38513	2.71311	3.64598	2.40845	1.61983	2.67875	2.50728	1.36342	2.2855	2.14125	1.48216	2.42757	1.69521	0.926706	3.74595	2.66766	2.30324	2.74987	3.38339	1.4392	2.83292	2.02698	0.584196	2.94082	2.73158	2.34241	2.61638	3.38236	1.78447	2.81168	2.18074	0.829907	2.9723	3.00469	2.24336	3.32711
0.04	2.89849	2.52966	2.25887	3.02137	2.84678	2.92611	2.50631	2.47188	1.36936	3.40435	3.35385	2.38571	3.4376	3.91931	3.23985	3.4559	2.76782	1.42162	2.61793	2.51696	1.36877	2.04571	1.99595	1.41216	1.79934	1.71434	1.11011	2.92576	2.69062	2.64229	2.79006	2.80185	1.69837	2.88415	2.33307	0.376054	2.98558	2.82331	2.63071	2.36926	3.51813	1.2506	2.04188	2.4219	1.32055	2.61031	2.57326	2.06714	3.47516
0.05	3.18949	2.07069	2.579	2.69937	3.02204	2.85917	2.77239	2.49534	1.15606	3.55174	3.41059	1.99232	3.00929	4.05248	3.31469	2.78582	2.75217	1.3291	2.35903	2.35354	1.20582	1.90947	1.76654	1.63892	1.45484	1.50625	0.666264	2.37088	2.67712	2.85821	3.06198	2.76734	1.87731	2.13315	1.16571	0.574584	2.65456	2.42642	1.89006	2.0552	2.85443	0.876878	1.81242	2.74746	1.10496	2.52079	2.70812	1.63108	3.3655
0.06	3.13349	2.02269	3.10974	2.77508	3.14151	2.47535	2.63917	1.8211	1.36898	3.27235	2.83785	1.94353	2.95256	3.3935	3.27234	2.83522	2.10719	0.673115	1.95483	1.90379	1.47603	1.73996	1.95027	1.97363	1.38644	1.61208	0.556482	2.07604	2.70461	1.7701	2.48001	2.51915	2.1567	2.13095	1.36437	1.02451	2.46046	2.0407	1.9516	1.79946	2.82577	0.811792	1.54354	1.93427	0.631387	2.3575	2.82549	1.57858	3.42051
0.07	2.15291	1.59227	2.13554	2.89552	2.15235	2.02311	2.03096	1.51775	1.09354	2.56814	2.72866	1.92102	3.12529	3.27054	2.58991	2.97104	2.08535	0.800558	1.87033	1.95027	1.75327	1.71215	2.05773	1.71955	1.32148	1.88781	1.01728	1.72012	2.51195	1.7692	2.37928	2.64052	1.03297	2.21412	1.05509	1.24346	2.0036	1.91552	1.66013	1.92344	3.25728	1.1732	1.1994	1.8176	0.927192	2.13759	2.75479	2.15317	2.87589
0.08	2.00536	2.06293	1.5673	2.31454	1.83062	2.28639	1.80003	1.88024	1.43618	2.23147	2.77506	1.95005	3.2533	3.18574	2.51861	3.05715	2.04622	0.614417	1.61297	2.05312	2.1486	1.58816	2.5086	0.991536	1.6151	2.06365	1.57735	1.8884	2.37186	1.92623	1.9758	2.77872	0.731792	1.98075	1.45608	0.977147	1.99751	2.14074	2.41888	2.05577	3.08806	1.33522	1.21733	1.62112	1.47548	2.07521	2.44652	2.29797	2.88206
0.09	2.10595	1.9055	1.76918	2.27925	1.86734	2.43448	1.65198	2.36759	1.36072	2.1972	2.7716	2.45857	2.34551	3.27991	2.48138	2.54827	2.14022	0.814597	1.85793	2.25118	2.0364	1.73734	2.67016	1.50016	1.87912	2.14053	0.952968	1.32688	2.36701	2.54434	2.07469	3.2357	1.28794	2.55364	2.03151	1.59713	1.71498	2.47611	2.19142	2.39145	2.82914	1.31351	1.34812	1.79022	1.45526	1.74691	2.64551	1.62188	3.06182
0.1	1.28845	2.3327	2.01121	1.78626	2.51146	3.09808	1.77602	1.36173	1.58407	1.99554	2.64559	1.9098	2.04499	3.80325	2.46069	2.36364	2.553	1.02579	1.63449	3.29906	1.57052	1.7654	2.47182	1.08847	2.37286	2.64345	1.8477	1.57691	2.45906	2.56523	1.98853	3.0136	1.70268	3.46626	1.94081	0.696076	2.09151	2.85682	2.66911	2.22991	2.97984	1.70588	1.20415	1.71321	1.06724	1.78785	2.38575	1.71404	3.20112
0.11	1.39141	2.3019	1.73348	2.19567	2.70536	3.16222	1.82202	1.63095	2.40286	1.99978	2.60034	2.45688	2.11162	3.88669	2.60679	2.00735	2.22433	0.561071	1.66353	3.41722	1.17379	1.93435	2.97139	1.70148	2.28452	2.87266	1.85307	1.19202	2.44692	2.16236	2.72381	2.97354	2.03417	3.04942	1.78161	1.54433	1.68697	2.55753	3.237	2.24077	3.42042	2.18157	1.29392	2.06386	0.339678	2.0418	2.49172	1.66627	3.78635
0.12	1.61991	3.00298	1.82985	2.52475	2.14015	2.65452	2.2159	2.24022	2.25307	1.7105	2.87809	1.48235	1.78848	3.17456	2.63683	1.8207	2.13625	1.39121	2.14453	3.3133	1.35839	2.1371	2.93879	1.72752	2.17131	2.11494	1.17422	1.46964	3.07641	2.6663	3.47456	3.21429	2.72529	3.15343	2.80319	2.32764	1.94709	2.66661	2.16694	2.20582	3.80723	2.32648	1.66308	2.50994	1.03593	1.42142	2.81534	1.73172	3.74491
0.13	1.74313	2.81982	1.99947	3.01325	2.2558	2.83014	2.75118	2.66153	1.7758	1.16968	2.94698	1.5215	1.85225	3.13831	2.25782	1.84583	2.77395	0.783835	1.42449	3.33938	1.85615	2.29008	2.47016	1.76027	2.30282	2.16035	1.61371	1.42822	3.86478	2.0209	3.17285	2.36356	2.71581	3.0699	2.4701	1.84576	2.26986	3.35002	2.27981	2.54489	3.46701	2.36114	2.22954	3.19527	1.11522	1.64377	3.28353	2.16247	3.11604
0.14	1.82729	2.82556	2.02424	3.80416	2.67718	3.5854	2.71702	2.61714	2.17917	1.29086	2.77202	1.64186	1.93424	3.48599	2.58667	2.21004	3.00976	1.10029	1.36561	3.69075	1.60105	2.08325	2.3912	1.89096	2.97899	2.8448	2.38137	1.08826	3.70587	2.47074	2.87141	2.07151	2.07949	3.72774	2.63489	2.66348	2.53382	3.16142	2.57164	2.48091	3.34339	2.45591	2.50075	3.69293	1.16996	1.79633	3.59262	2.63808	3.37066
0.15	1.77111	2.9561	1.99877	3.59363	2.90632	3.64522	2.34551	2.3701	2.95532	0.70919	2.88508	2.13186	2.25649	3.33162	3.43138	2.82707	2.87258	1.36935	1.41364	4.01827	0.875606	2.30236	2.70635	2.31742	3.43906	3.38903	3.02506	1.57929	3.96477	2.75818	3.13597	2.15183	2.5643	3.39794	2.89015	3.34021	1.76963	3.24608	3.23929	1.74101	3.36545	3.03104	2.61044	3.30488	1.13568	1.83409	3.29785	3.06651	3.84145
0.16	1.51083	3.72947	1.92591	3.36649	2.65497	3.24103	2.32468	2.21598	3.68039	0.97953	2.70955	2.40123	3.0571	2.95656	3.12939	2.78131	2.9064	1.66037	1.49927	3.79786	1.48451	2.73696	3.02986	2.91966	3.15767	3.26695	2.62561	2.11399	3.8675	3.11677	3.8357	2.22032	3.31127	3.4996	3.38748	3.42403	1.72547	3.61329	3.36918	1.6783	3.65737	3.51928	2.57468	3.28533	1.84955	1.85737	3.61508	3.19096	4.08031
0.17	1.82368	4.04071	2.42839	3.0705	2.39556	2.95684	3.07049	2.85733	3.22335	1.37058	3.08308	2.96756	3.17773	3.11078	3.06393	2.79829	3.41331	2.3043	1.76822	3.28403	1.98809	3.52443	2.94396	2.86995	2.88216	2.9565	2.18718	2.82029	4.31269	2.99665	3.90488	2.04863	3.85482	2.84462	3.43208	2.83464	1.85659	4.07201	2.77866	1.78509	3.76704	3.20249	3.08764	3.71051	2.01724	1.11881	3.90738	2.66457	3.76124
0.18	2.70557	4.2815	2.926	3.88836	2.60612	3.38397	3.44705	3.18127	2.91063	2.02709	3.9086	3.58587	2.80387	3.39488	3.39463	2.85781	3.72131	2.33277	2.11141	3.51844	1.67042	3.43034	2.37721	2.76699	2.90763	3.01461	2.80322	2.59134	4.25895	2.6793	3.60425	2.08529	3.37675	3.36841	3.31438	2.73356	2.575	4.15697	2.95445	1.53532	3.69797	2.98151	3.35865	4.47177	1.7147	1.33599	4.35251	3.35128	3.60169
0.19	3.01083	3.90508	3.09475	4.29525	3.05691	4.07164	3.25061	2.95606	3.11947	2.63001	3.61556	3.41219	2.76473	3.41386	3.79164	3.41837	3.55614	2.40668	1.7002	3.95539	1.87174	3.25708	2.17416	2.67741	3.36612	3.52117	3.55018	2.89293	4.12444	3.04614	3.13637	2.27254	2.94079	3.65321	2.74405	2.99851	2.75646	3.97015	3.58282	1.456	3.46597	3.06775	3.00467	4.64159	1.66918	1.92964	4.40088	3.99716	3.63626
0.2	2.84155	3.91261	2.78203	3.8718	3.087	3.82052	2.86147	3.1328	3.63484	2.87836	3.82634	3.89447	3.3	2.92035	3.62591	3.5033	2.99271	2.80122	1.41809	3.68124	2.38537	3.04698	2.565	3.05004	3.48551	3.83923	3.66255	3.89096	3.95981	3.60977	3.71219	2.76361	3.14914	3.32819	2.96899	4.03208	2.18905	4.02494	3.93936	1.74854	3.81507	3.52079	2.92392	4.15864	2.38573	2.40559	4.11644	4.26445	4.24451
0.21	2.48198	4.76737	2.77535	3.43653	2.97971	3.52991	3.28168	3.36542	3.60178	3.36785	4.11178	4.54175	3.36932	2.78599	3.48737	3.01712	2.88668	3.459	1.5573	3.62724	3.09056	3.73122	2.83521	3.38209	3.2501	3.69818	3.13997	3.43058	3.69003	3.65644	4.20579	3.34985	3.56764	3.3242	3.56473	4.00494	2.40339	4.45247	4.09565	2.21976	4.10404	3.4777	3.10512	4.3236	2.72491	2.01191	3.70802	3.99888	4.16678
0.22	3.33084	5.06319	3.06992	3.85388	2.86871	3.38142	3.82673	3.9176	3.40102	4.17593	4.69552	4.39163	3.07261	3.36574	2.95877	2.4506	3.65143	3.47463	2.22013	3.18219	3.09933	3.7025	2.79014	3.22637	3.14743	3.72044	3.22233	2.81239	3.92507	3.7263	3.65248	3.10527	3.50377	2.83912	3.9992	4.09763	3.2637	4.44759	3.7451	2.22626	4.03419	3.44733	3.42793	4.77196	2.62245	1.49933	3.85472	3.74528	3.68512
0.23	3.58086	4.99327	3.64976	4.68096	3.0714	3.76954	3.51492	3.92126	3.3609	3.84071	4.67489	4.23665	2.86881	3.45608	2.97045	2.43029	3.99769	3.15923	2.67505	3.45426	2.83853	3.58199	2.57286	3.27553	2.0359	3.35218	3.21669	3.47183	4.31062	3.27098	2.79794	2.92375	3.28197	3.08897	3.73208	3.67077	3.58202	3.93163	4.09199	1.80113	3.4021	2.83763	2.94647	4.8309	2.42339	2.20967	4.16016	3.96361	3.47883
0.24	3.34259	4.59026	3.73327	4.32653	3.59435	4.0318	3.15067	3.76436	3.60065	3.45436	4.25774	3.84368	3.2126	3.06191	3.34444	2.76734	3.9999	3.05477	2.68631	3.26916	2.54613	3.1001	2.62813	2.8651	2.07931	3.40485	3.42597	4.1794	4.12212	3.48337	2.77429	3.14571	3.08244	2.68679	3.76763	4.00034	3.62932	4.15335	4.22946	1.80453	3.3968	3.12685	2.97027	4.73192	3.09141	3.17578	4.25068	4.6222	3.55907
0.25	2.98846	4.24924	3.12042	3.41959	3.37857	3.4391	3.26103	3.28237	3.75792	3.693	3.61658	4.46211	3.30704	2.85804	3.52264	2.8798	3.60321	3.31935	2.59361	3.09355	3.18539	3.22242	2.83692	2.53879	2.01616	3.5777	3.38889	3.91895	3.9007	3.3533	2.75426	3.33929	2.5655	2.0727	3.04241	3.96586	3.57886	4.22428	3.85965	2.47475	3.32101	2.91907	2.60943	4.27537	3.49761	3.19862	4.10585	4.73962	3.55151
0.26	3.02748	4.17654	2.9151	3.21785	3.38947	2.8037	3.33368	3.01702	3.49601	4.64539	3.47446	4.51108	2.98528	3.05184	3.00082	2.9932	3.79108	3.8782	3.03742	2.863	3.3488	3.26592	2.98768	2.47349	2.20856	3.7584	3.16696	3.46139	3.49265	3.36594	2.81366	3.49446	2.8963	1.6967	3.34525	4.02157	4.14117	4.14686	3.62162	2.75976	3.58649	2.94199	2.9191	4.39412	2.83328	2.99152	3.61414	4.45058	3.24161
0.27	3.11998	4.58701	3.11576	3.18126	3.01608	2.14386	2.95536	3.17117	3.33219	4.75082	3.87924	5.13492	2.10183	3.22406	2.94226	2.25979	3.86723	3.94346	3.34036	2.44693	3.57601	3.134	2.94577	2.59923	2.23435	3.70022	2.96864	3.73216	3.01705	2.63419	2.94556	3.36174	2.89833	2.63104	3.61912	3.77501	4.43987	4.03177	3.52567	2.37417	3.16417	2.6984	2.60201	4.30677	2.68734	3.13826	3.98848	4.15365	3.3287
0.28	3.513	4.69323	3.14864	3.39201	2.59611	2.57999	2.71223	3.50861	2.69602	4.56688	4.13229	3.92623	2.0792	3.19401	2.38432	2.41363	3.75287	3.74761	3.52173	2.94968	3.75209	3.11034	3.01877	2.72408	1.72447	3.68596	2.20662	3.83236	3.33662	3.15566	2.09871	2.22142	2.73878	2.14223	3.70565	2.95742	3.81055	3.30517	3.92904	2.24661	2.65158	2.50025	2.34081	4.32902	2.65364	3.42789	3.77609	4.67707	3.33846
0.29	3.08452	4.5359	3.65476	3.56525	2.86667	2.56631	2.14015	3.80055	2.62672	4.71097	4.19209	4.21322	2.10296	2.28998	2.57654	1.97091	3.19994	3.85266	3.23194	2.64513	2.98932	2.2408	2.0272	2.66504	1.61485	2.76379	2.02835	3.35118	3.25705	2.45726	2.53534	2.28299	2.19754	1.96957	3.46813	3.23567	3.61187	3.98152	3.79753	3.14955	2.67435	2.60092	2.255	3.74148	2.81762	3.44495	3.60802	4.77627	2.90791
0.3	2.84225	3.5221	2.44696	2.68046	3.36569	1.79612	2.73237	2.8512	2.62056	4.36406	3.83649	3.88201	2.13552	2.15897	2.14049	1.55488	3.35645	4.11741	2.9181	3.17654	3.10811	2.21456	1.27427	1.98317	1.072	2.22544	2.37747	3.34483	3.03532	2.41799	1.99136	2.52699	1.72231	1.14731	2.88231	3.25319	3.67126	3.22166	3.16731	3.55633	2.36661	1.95498	2.40134	3.75967	3.08104	3.23946	3.24345	4.6651	2.50627
0.31	2.52246	3.17359	2.84391	2.69773	3.1021	1.52197	1.74275	2.98612	2.76305	3.94506	3.07681	4.13215	1.79127	2.28947	1.80492	1.59886	3.56938	4.1283	2.69314	3.11089	2.92218	2.35501	1.49513	1.25374	1.04056	2.49958	1.99935	2.72507	2.87391	1.96329	1.51023	2.63486	2.23672	0.951007	2.61163	3.14531	4.0139	2.95948	2.6261	3.15546	2.13538	1.31528	2.47639	3.93037	2.35256	3.01923	3.10127	4.30386	2.51989
0.32	2.60151	3.17696	2.44434	2.31838	2.34793	1.54101	1.66599	2.67225	1.88795	3.96966	3.0963	3.29466	1.43755	2.71319	1.82865	1.45134	3.98251	3.9059	2.42645	2.18069	3.15138	2.06126	1.52324	1.33655	0.977783	2.4529	2.19909	2.73501	2.585	1.93345	1.40622	2.72472	1.66183	0.950101	2.94017	3.09568	3.97263	2.41818	2.70898	3.41751	1.87412	1.29661	2.00864	3.6104	2.79238	3.11218	2.99381	4.18071	2.61554
0.33	2.41117	3.29613	2.64155	1.98604	1.85791	0.949189	1.41818	2.63537	1.74337	5.19811	2.7727	3.98315	1.11057	2.13517	1.84336	1.56104	3.17992	3.61936	2.58387	1.00727	2.98283	1.92634	1.58301	1.25659	1.00593	2.24753	2.49131	4.00896	1.82434	1.80718	1.2604	2.52648	1.81683	0.667682	2.41715	3.22075	3.68624	2.33911	2.24819	4.17594	1.62284	1.10896	1.49765	3.2252	2.31491	3.1506	3.11597	4.38787	2.0097
0.34	1.84907	3.49277	2.10297	2.06366	1.8135	1.17105	1.10716	2.52098	1.65587	4.62444	2.94961	2.95689	1.13602	1.67345	0.991812	1.47534	3.08758	3.78877	2.57152	0.52188	2.93525	1.64469	1.7362	1.31927	0.933149	2.26922	2.58399	2.6434	2.01593	1.69334	1.05365	1.70095	1.10176	0.656618	2.84905	3.07462	3.17945	2.36555	2.33566	4.13183	1.55515	1.12373	1.21835	2.88028	2.53754	2.54827	1.95172	4.27997	1.39824
0.35	2.06643	3.05727	1.83948	1.69394	1.84199	0.725992	0.925775	2.17483	1.5777	3.89472	3.20009	3.23211	1.2789	1.64774	0.793541	1.04765	2.95068	3.89585	2.29056	0.674565	2.84361	1.03165	1.35504	1.7912	1.08243	2.11893	2.55814	2.14153	2.15568	0.807909	0.789309	1.96184	0.501746	0.772662	2.56016	2.99521	2.94037	2.19943	2.62815	3.35609	1.65015	1.0373	1.25914	3.05056	2.31216	2.41447	1.32556	3.96095	1.68217
0.36	2.05016	1.58066	2.01144	1.6207	1.76523	0.935258	0.663215	1.98016	1.51616	3.61708	2.36932	3.04966	1.18732	1.53419	0.995588	1.27443	3.04064	3.49874	2.29215	0.435329	2.75174	0.992181	0.584431	1.07806	1.62574	1.45149	2.38855	2.22166	1.06294	0.436772	1.1087	1.93327	0.767698	1.20693	1.21353	3.01871	3.01191	2.16994	2.03667	3.3982	1.32143	0.348676	1.05835	2.82672	2.15175	2.79474	1.20718	3.03891	1.58869
0.37	1.62265	1.30564	0.708126	1.6255	1.37911	1.10914	0.927175	2.03638	1.61555	4.00233	2.06543	2.9084	1.58753	1.23982	1.21753	1.66319	2.52824	3.24911	1.74122	1.11806	2.15098	0.982234	0.808829	0.442859	1.81852	0.736705	2.30703	2.26445	0.56887	0.657907	1.61563	1.98182	1.16443	1.80498	0.777589	3.66392	3.14293	1.04251	1.60438	3.70559	1.13856	0.93518	1.23342	2.71187	2.30889	2.59243	0.960842	2.92102	1.59118
0.38	1.2902	1.30482	0.643047	1.68791	1.3635	1.14553	1.11168	1.70137	1.85232	4.02805	1.88025	2.6696	1.76129	1.69019	1.69543	2.12916	2.95957	3.28017	1.45214	1.32855	2.20986	0.807905	0.915518	0.643721	2.23746	0.476992	2.32583	2.18511	0.41675	1.28372	2.24598	0.956285	1.5708	2.32261	0.747736	4.11032	3.39554	0.775026	1.16879	3.77283	1.06493	1.69577	1.32354	1.76247	2.22375	1.87602	1.06166	2.36935	1.71099
0.39	1.39833	1.04421	0.461608	1.89609	0.694834	1.52328	1.29854	0.865047	2.0347	3.32592	1.69603	2.75427	2.17667	0.887843	2.13416	2.42265	2.79239	3.49867	1.44081	1.72095	2.35954	1.18151	1.05295	1.3791	2.68778	0.173221	2.79142	2.59624	0.749255	1.89793	2.84342	0.906044	2.10265	2.84068	0.773372	4.42212	2.90419	0.574722	0.886806	3.2401	1.10886	2.11527	1.78928	1.45787	2.40228	2.06369	1.19642	2.20849	2.02014
0.4	1.69036	0.754205	0.604268	1.97699	0.348354	2.0215	1.34476	0.54666	2.15919	2.9256	1.83748	2.88013	2.72886	0.575879	2.41422	2.86034	2.29816	3.34541	1.38072	1.75461	1.92438	1.86887	1.29436	2.00798	3.31763	0.339752	3.69359	2.87154	1.03504	2.26207	3.3272	1.11289	2.6562	3.42723	0.919893	4.5935	2.70466	0.479396	0.727304	3.12753	1.4311	2.33032	2.20088	0.948459	2.53664	2.4034	1.38253	2.09821	2.52411
0.41	2.0253	0.591189	0.898014	2.08267	0.865435	1.97891	1.62406	0.41403	2.27149	2.70125	2.06591	2.74795	3.11347	0.571193	2.29644	3.39568	2.10707	3.62217	1.40171	1.98214	1.27662	2.2662	1.59173	2.51219	3.52457	0.660327	3.66725	2.78891	1.3045	1.89432	3.34842	1.6234	3.13176	3.94585	1.07677	4.71342	2.34077	0.837667	0.72753	3.06243	1.78821	2.19478	2.57901	0.405983	2.73254	2.3415	1.47509	2.1158	3.26481
0.42	2.33309	0.842229	1.12969	2.27268	1.44406	2.38014	2.33812	0.754166	2.43096	2.55561	2.48407	2.57695	3.5267	0.77903	2.66431	3.77789	1.91458	4.10095	1.50308	2.03765	0.917764	2.78482	1.81564	2.66011	3.6805	1.0164	3.88171	2.42685	1.79535	2.27291	3.49568	2.02663	3.01475	4.46051	1.30379	5.18389	2.2011	1.23378	0.764951	2.76707	2.15117	2.28401	2.83414	0.421498	2.91012	2.54526	1.64117	2.15829	3.6792
0.43	2.62393	1.17915	1.55763	2.45081	1.81172	3.19125	2.86891	1.1753	2.58626	2.67931	2.92739	2.45553	4.20802	1.03322	3.51112	3.98953	1.54138	4.58326	1.68704	2.17915	0.947076	3.30772	2.13438	2.81079	4.08157	1.42727	4.10227	2.02155	2.62013	3.05013	4.28836	2.56749	3.29046	3.96569	1.68862	5.53125	2.20489	1.66314	0.797191	2.75861	2.58941	2.88227	3.0883	0.722899	3.11111	2.59205	2.09942	1.8836	3.23859
0.44	3.02989	1.58392	1.96418	2.74087	2.0402	3.86506	3.06121	1.56572	2.90247	2.64825	2.76486	2.55664	4.76787	1.29763	4.37026	3.75483	1.43056	4.85266	1.87203	1.87155	1.24763	3.4926	2.54483	3.02952	4.79529	1.48667	4.49391	1.7879	3.04729	3.61964	4.95587	3.06439	4.45	4.57596	2.45539	5.61984	2.28199	2.05502	1.14013	2.45328	2.92645	3.66431	3.20278	0.827529	3.0527	2.68912	2.23191	1.35062	3.48751
0.45	3.34377	2.03192	1.57744	3.25525	2.24691	3.77896	3.21329	2.03234	3.56405	2.65033	3.50468	2.46283	4.79469	1.62586	4.11557	4.31867	1.68603	4.77267	2.08275	1.99173	1.50052	3.57076	2.72517	3.60102	5.58333	1.60867	5.0638	1.83991	3.01012	3.24322	4.98247	3.00564	4.91784	5.74501	2.71922	5.56632	2.37409	2.08023	1.35838	2.68444	2.76799	3.69299	3.40698	0.89384	3.51072	3.0294	2.30204	1.57972	4.07095
0.46	3.18979	2.06381	2.10861	3.31387	2.38186	3.69136	3.60399	2.08077	4.04613	3.07376	4.04833	2.38291	4.83028	2.08961	4.02663	5.11059	2.02134	4.89157	2.21612	2.44722	1.62551	4.21136	2.80697	4.39092	5.62051	1.99266	5.29246	3.1671	2.75268	3.15369	4.8672	2.7542	4.42617	5.83121	2.28996	5.69189	2.05196	2.56616	1.59087	2.56816	2.82814	3.49822	3.76415	1.21497	4.26304	3.72552	2.8633	1.42253	4.68196
0.47	3.45866	2.1959	2.91598	3.23468	2.01707	4.04983	4.2885	2.05236	3.86673	3.26367	5.13357	2.49306	5.30292	2.48956	4.12379	5.96963	2.18723	5.11301	2.34672	3.07022	1.76476	4.85177	3.16935	4.8261	5.40038	2.58227	5.80596	3.24702	3.89863	3.4917	4.94337	3.5356	4.43583	5.49014	2.72468	5.79249	2.73771	3.39885	2.02712	2.83968	3.2912	3.58835	4.45742	1.89287	4.85516	3.69386	3.73444	1.72482	5.00145
0.48	4.06615	2.5759	3.45357	3.66083	2.56566	4.79194	4.87797	2.597	3.51164	3.56805	4.96139	2.67401	5.99591	2.35111	4.64703	5.47129	2.0593	5.4996	2.51636	3.56368	1.75878	5.28587	3.59612	4.92317	5.36842	3.45323	4.80362	2.71806	4.66256	4.11652	5.67314	4.40208	4.76294	5.13074	4.00679	6.12629	2.54391	3.86417	3.02423	3.12893	3.93074	4.18471	5.18174	2.32089	4.73469	3.77819	4.43521	2.28385	5.0231
0.49	4.59391	3.19155	3.45748	4.35224	3.49621	4.93134	4.97668	3.53676	3.92708	4.43676	4.79471	3.18927	6.30009	2.81993	5.3696	5.43566	2.75186	5.59117	2.79532	3.62685	2.25115	5.25254	3.9566	4.63812	6.22756	3.65913	5.03343	2.82543	4.26704	4.08908	6.03139	4.22666	5.6658	5.80537	4.61215	6.06799	2.94482	3.69999	3.16813	3.4926	3.97733	4.73627	4.88415	2.20754	4.72886	4.14542	3.81246	2.87611	4.84068
0.5	4.38115	3.79332	3.23847	4.97513	4.00792	4.74362	4.67627	3.48487	4.48091	4.64445	4.97334	3.27273	6.19591	3.51803	5.28955	5.38283	3.52122	5.53314	2.96303	3.70809	3.10863	4.91716	4.76537	4.96149	6.66355	3.47649	5.64704	4.1471	4.34511	3.91662	5.67642	4.14068	5.96018	6.89058	3.88387	5.72424	3.93854	3.65706	2.81719	3.86505	3.65161	4.86699	4.69825	2.21732	5.05068	4.47246	4.02481	2.59568	5.50114
0.51	3.90963	3.82493	3.1119	5.02548	4.13369	4.66876	4.8986	3.34729	4.32873	4.32272	5.49211	3.11306	6.00805	4.28017	5.40477	6.18326	4.48526	5.36554	2.95015	4.31694	3.84602	5.49158	4.87567	5.63865	6.65943	3.22027	5.7435	4.93113	4.18781	4.23592	5.42563	3.7845	5.81495	6.95334	3.79123	5.68892	4.25321	4.23594	3.04528	4.41662	3.88235	4.73842	5.2748	2.61629	5.57676	4.74886	4.42429	2.53309	6.02843
0.52	4.51694	3.46063	3.75679	5.10294	3.70639	5.24847	5.79244	3.35433	4.53304	4.47676	5.86967	3.17582	6.61932	4.17528	5.42467	6.74193	4.08084	5.85446	3.44293	5.12752	3.96288	6.04186	4.60403	5.71534	6.63349	4.07806	5.55709	4.70728	4.97225	4.58545	5.31972	4.22618	5.62051	6.84977	3.93371	5.84205	3.98412	4.95719	3.72667	5.01854	4.5201	5.21499	5.75602	3.20128	5.65481	4.61921	5.01162	2.6489	6.07702
0.53	5.44189	3.73485	4.29672	5.20227	3.94089	6.1532	6.24135	3.70275	4.19126	4.88527	6.18733	3.80167	7.15017	4.06572	5.88681	6.70032	3.968	6.15298	3.86263	5.13876	3.727	6.10969	4.37686	5.75537	6.84248	4.42441	5.32246	4.48764	5.8814	4.32578	6.32666	5.24145	6.47808	6.57685	4.69763	6.0541	4.12182	4.95239	3.9523	4.84164	4.79767	5.87219	5.91317	3.31965	5.32692	4.52155	5.32845	3.0772	5.85769
0.54	5.19701	4.37415	4.24879	5.833	4.53195	5.76372	6.13764	4.5629	4.78191	5.15703	5.94802	4.29724	7.04034	4.1928	6.50073	6.73659	4.2589	5.92514	3.93429	5.01086	3.98246	6.16152	4.62735	5.51257	7.52258	4.62348	5.42935	5.46523	5.83778	3.98701	6.90564	5.32587	7.06146	7.38174	5.30064	5.83885	4.4599	4.94985	4.04322	5.03888	4.6413	5.72621	5.88685	3.26468	5.56886	5.00741	5.18433	3.49549	5.5172
0.55	5.17886	5.28494	3.76684	5.98571	4.98441	5.67812	5.81274	4.34969	5.26742	4.98551	6.39771	4.56708	6.81959	4.96684	6.26637	6.9126	4.97878	5.77404	5.05839	5.28293	4.51804	5.84939	5.30127	6.03341	7.60021	4.43149	6.1912	5.00111	5.66402	4.36123	6.82848	5.07976	6.66359	7.8588	5.21402	5.65737	4.81435	5.194	3.72527	5.44785	4.7083	5.39502	5.98176	3.71803	5.79464	5.61603	4.97421	3.80513	6.02784
0.56	4.8795	5.12552	3.97613	5.89653	5.02402	5.75063	6.26287	4.42512	5.1694	5.05119	7.12674	4.31735	6.96215	5.29731	6.11928	7.63666	5.07047	5.64544	5.11339	5.92012	4.79846	6.65961	5.49132	6.55217	7.39042	4.83531	6.35353	4.75149	5.73106	4.47901	6.47742	4.75109	6.38983	7.52927	4.45398	5.32552	4.85231	6.00779	4.24043	6.23458	5.07204	5.50709	6.67508	4.22541	5.99262	5.63979	5.50536	3.69797	6.69415
0.57	5.33814	5.02726	4.42302	5.57213	4.57255	6.6108	7.06844	4.31249	5.20732	5.01625	7.35749	5.22926	7.52366	5.17374	6.16953	7.90675	5.22085	5.94942	4.93278	6.34417	4.91408	7.03713	5.44355	6.41834	7.08184	5.47923	6.28807	5.36422	6.59677	3.88495	6.77882	4.98208	6.54039	7.4312	4.54975	5.22434	4.67643	6.00867	4.88492	6.20608	5.01857	5.97761	6.57573	4.03738	5.85013	5.32182	6.20955	3.28109	6.55624
0.58	5.29305	4.75288	4.78789	5.82934	4.96499	6.6529	7.23087	4.71643	4.79708	5.045	7.08431	5.72996	7.55044	4.93862	6.83714	7.59904	5.13362	6.28473	4.68537	6.35309	4.9655	6.91877	5.09855	6.38911	7.41496	5.55461	6.10848	6.12681	6.43204	4.10775	7.62012	5.06483	7.22039	7.666	4.67509	5.71076	4.90017	5.8556	4.42151	6.03283	4.29371	6.42321	6.25627	3.80601	5.24444	4.85943	6.28182	3.6387	6.62947
0.59	5.29151	5.32563	5.01803	6.45815	5.28887	6.34666	7.03366	4.95744	4.48494	4.90098	6.97163	5.20263	7.50169	5.08363	7.20714	7.49524	5.48358	6.29853	5.5545	6.1806	4.61093	7.06083	5.09312	5.91131	8.08188	5.46126	6.26943	5.80798	6.6094	4.76721	7.46824	5.01724	7.36809	8.31435	5.24185	6.48342	5.23778	5.94166	3.98627	6.69704	4.613	6.11296	6.58118	3.57947	5.68202	5.16743	5.8093	4.66528	5.90602
0.6	4.87593	5.95032	4.79891	6.96633	5.3045	6.36606	6.6953	4.96535	4.82242	4.78303	7.42831	5.07082	7.13242	5.5439	7.02335	7.76958	6.21043	5.72866	5.8304	6.89601	5.19533	6.78446	5.33066	6.31225	8.12911	5.18671	6.8114	5.32753	6.43088	4.26063	7.3082	5.34253	7.09517	8.27412	5.22982	6.94031	4.79257	6.41727	4.29009	7.20766	5.05658	6.24417	6.91951	4.20608	6.06204	5.97288	5.51482	4.89506	6.63257
0.61	4.92565	5.84223	4.30008	6.8693	5.45736	6.54378	7.35241	5.00551	4.87159	5.50101	7.92096	5.45287	7.66728	5.50569	6.69598	8.28614	6.13932	5.68909	5.86177	7.45335	5.89325	7.43103	5.55973	6.66976	7.87572	5.61315	6.72179	5.63795	7.00834	4.7564	6.70118	4.82576	6.69577	8.06144	6.02823	6.66152	4.47913	6.7604	5.04963	7.09485	5.16003	6.02611	6.64457	4.72132	6.22422	5.9636	6.1464	4.34681	7.13862
0.62	5.23045	5.53273	4.41069	6.48134	4.86809	7.25672	7.86695	4.21512	4.91471	6.33289	7.86687	6.08534	8.31106	5.3465	6.7859	8.09299	5.90595	5.62069	5.46979	7.13574	5.77956	7.70271	5.42211	6.64729	7.32563	6.13142	6.51088	6.24978	7.59563	4.93852	7.09065	5.54168	6.74857	7.48507	5.80082	6.52433	5.21264	6.53056	5.39825	7.03214	4.8689	6.40303	6.64201	4.61613	5.74109	5.72374	6.80632	4.22886	6.80397
0.63	5.391	5.77859	4.86126	6.29477	4.92316	6.88446	7.44541	4.43074	4.84807	6.2522	7.89027	6.30944	7.93976	4.9742	7.15817	8.06362	5.64203	5.56829	5.64228	7.09845	5.37197	7.36869	5.30864	6.4144	7.3674	6.10987	5.68698	5.88138	7.14144	4.53833	7.51298	5.65145	7.14349	7.76756	5.54491	7.12975	5.85915	6.33071	5.2241	7.54444	4.65152	6.67156	6.76371	4.20262	6.01803	5.32997	6.53692	5.10615	6.73845
0.64	4.96855	6.25467	4.75896	6.7109	5.24395	6.26059	7.47253	4.97528	5.64473	5.879	7.41483	6.04044	7.46115	5.4671	7.249	7.52695	6.26051	5.92099	6.30512	7.35888	5.45171	7.03867	4.81745	5.98969	7.46923	6.14127	5.57317	5.39146	7.04547	4.76271	7.62251	5.0583	7.20138	8.22856	6.08636	7.44852	5.76588	6.51119	4.92781	8.18354	4.85014	6.29744	7.21567	4.64799	6.20957	5.92431	6.33615	5.77594	6.05495
0.65	5.33928	6.59547	4.53885	7.30682	5.28123	6.55034	7.41631	4.8601	5.94741	5.96831	7.76108	6.16007	7.42601	6.14878	7.12204	7.72179	6.86871	6.61643	6.51393	7.95947	6.0474	7.05084	4.88938	5.92084	7.4551	5.44348	5.89085	6.02187	6.75752	5.06444	7.23375	5.06645	6.87264	8.3968	6.48186	7.22887	5.22091	6.9839	5.14258	8.16961	5.10131	5.67717	6.51771	5.08892	6.10565	6.40928	6.31911	5.60119	6.6248
0.66	5.80539	6.24339	3.93616	6.92463	5.02969	6.76833	7.84342	4.70458	5.71416	6.26992	8.10865	6.92219	7.96907	6.15441	7.10529	8.0947	6.75174	6.86921	6.14793	7.91347	6.39621	7.2743	5.29219	6.1731	7.34095	5.43709	5.79348	6.59834	6.88128	5.0933	7.19849	5.28923	6.13439	8.08638	6.40907	7.13338	5.0982	6.76733	5.72798	7.63325	4.98127	6.13174	6.48401	5.09356	6.02503	6.16487	6.92053	5.28808	7.10175
0.67	5.61571	5.72828	4.34386	6.80667	4.37687	6.72884	7.80652	4.4384	5.30827	6.17582	8.01868	6.84163	8.20068	5.78314	6.56026	7.99836	6.71909	6.82263	5.76507	7.899	6.29925	7.47904	5.52797	6.06024	7.31797	5.84545	5.74623	6.19078	7.39368	5.23628	6.41135	5.33248	6.2752	7.87347	6.33356	6.59112	5.51038	6.3773	5.89305	8.09087	4.6023	6.32768	7.07926	5.01253	5.71971	5.61445	7.11314	5.67799	6.93473
0.68	5.26354	6.12526	4.81719	6.70307	4.76821	6.38561	7.53359	4.72814	5.44161	5.6084	8.02184	6.39452	7.99951	5.65213	6.85312	7.90109	6.59269	6.89547	5.64206	7.7872	5.90578	7.40192	5.40696	6.14071	6.19373	5.93174	5.60384	6.06249	7.12668	4.77554	6.91247	5.14947	6.33678	7.0226	6.12261	6.84307	5.8665	6.5139	5.63142	8.42625	4.73691	6.32394	7.4099	4.59254	6.0284	5.74254	6.83607	6.3903	6.60374
0.69	5.49177	6.52191	4.679	7.18097	5.05845	6.03578	7.40492	5.0165	5.74886	5.42767	7.30952	6.97673	7.11749	5.9404	7.02605	7.31897	6.97134	7.24195	6.27631	8.28142	6.05159	7.2855	5.5092	5.76467	6.19302	5.9239	5.31001	5.94686	6.87707	4.91883	7.21881	5.25875	6.40381	7.05971	6.24059	7.26322	5.55899	6.98517	5.22021	7.76829	5.08976	6.04183	7.16098	5.04115	6.33086	6.29203	6.15887	6.37847	6.00981
0.7	5.77576	6.68741	4.77876	7.30288	4.95058	5.99075	7.69317	4.98382	5.53887	5.73401	7.55105	7.65268	7.18095	5.96061	6.81939	7.76145	7.18655	7.20332	6.5995	8.36926	6.37408	6.33156	5.14173	5.66415	6.27182	5.31549	5.06839	6.43761	6.15576	5.21374	6.95456	4.83772	6.25601	7.42622	6.46238	7.45828	5.08508	7.05406	5.64553	7.26727	5.34689	5.42859	6.53553	5.52414	6.06709	6.47954	6.2787	6.08702	6.16199
0.71	5.69255	6.30666	4.25714	7.05357	4.72618	6.18757	7.66157	4.56827	5.34827	5.74283	7.76615	7.61312	7.21938	6.07738	5.98816	7.52796	7.08987	7.12128	6.46562	8.19953	6.34291	6.34374	4.8737	5.62072	6.47036	5.02225	4.70672	5.9985	6.33622	5.43444	6.62951	5.15844	6.12847	7.46778	6.84537	7.49603	5.53937	6.73185	5.98103	7.62107	5.0572	5.03716	6.39477	5.31716	6.03614	5.84112	6.51661	5.58427	6.24967
0.72	5.7989	5.63418	4.09586	6.79835	4.66135	5.27263	7.31531	4.32877	5.01391	5.51068	7.66527	7.19715	7.28169	6.04054	5.49274	7.28914	6.97253	6.32791	5.49701	7.40565	6.23996	6.43108	5.31939	5.81809	6.08239	5.06628	4.61586	5.85366	6.41129	5.20857	5.8697	5.49444	5.99811	7.14433	6.70943	6.31427	6.0182	6.18599	5.82608	7.75664	4.58283	5.38181	6.53103	4.63547	5.78776	5.4582	6.53078	5.86086	5.88194
0.73	4.90131	5.08439	4.23544	6.78814	4.56239	5.31438	6.68476	4.35872	4.86537	5.33418	6.9881	7.47869	7.16763	5.63144	5.94936	6.59363	6.49653	6.29881	5.61983	7.16952	6.26556	6.51965	5.27424	5.63797	5.61198	5.00768	3.66214	5.11503	6.57699	5.12664	5.71855	5.2036	5.77128	6.44233	6.59919	6.60684	5.71199	5.92988	5.89653	7.31496	4.66799	5.94991	6.67218	4.68643	5.99216	5.57376	6.42535	6.27033	5.53612
0.74	5.02286	4.96062	4.49607	6.71253	4.51164	5.04107	6.40773	4.46292	4.91464	5.13763	6.47845	7.72638	6.43019	6.00671	6.09016	6.34233	7.00311	6.55795	5.74465	7.36243	5.7914	6.40032	5.52953	5.21483	5.36616	5.10432	3.90285	5.36805	6.59121	4.32205	6.00082	5.17979	5.23019	6.20753	5.95351	6.56104	5.03568	6.31929	4.92543	6.56364	4.54328	4.62723	6.59637	4.6809	6.27382	5.76779	6.05894	6.20705	5.55299
0.75	5.01939	5.44116	4.42587	6.59999	4.78037	4.73429	6.5011	4.91932	5.15177	5.69197	6.9169	7.72325	6.3271	5.93439	6.11886	6.78667	7.00648	6.50083	5.5827	7.30552	5.99035	5.41681	4.78743	4.22884	4.88594	5.25532	2.72631	5.85452	5.91061	4.59843	6.33469	4.63415	4.70017	6.61436	6.0729	6.05315	5.18919	6.48434	4.72131	6.72164	4.96018	4.34096	6.21528	5.01575	6.07538	5.87294	6.22477	5.36894	5.60211
0.76	4.90453	6.07843	4.27228	6.30813	4.30896	4.4767	6.68807	4.26492	4.82782	5.96555	7.47749	6.89255	6.68261	5.41992	5.5492	7.1116	6.63603	6.43941	5.71666	7.50289	6.05612	4.94349	3.99557	4.38448	4.15735	4.53357	2.57987	5.38758	6.11925	4.75301	5.87807	4.73274	5.00832	7.00795	6.48714	5.87848	5.11831	5.81725	4.95817	6.71418	4.87888	3.92559	5.32859	5.08046	5.19415	5.61529	6.08829	5.32966	5.05059
0.77	4.80535	4.37258	4.14328	5.9368	4.38414	4.50262	6.14921	4.57826	4.62947	5.66247	6.02004	7.13776	5.83638	5.17551	5.14381	5.97311	6.40531	6.14531	4.97299	6.48614	6.06588	4.99747	3.51564	4.42229	4.36798	3.72632	2.40625	4.36705	5.7	4.65119	5.13028	5.02131	5.21305	5.62407	6.30918	5.85499	5.3437	5.61946	5.56878	6.28168	4.4496	3.99107	5.2294	4.48961	4.66588	4.34788	5.74887	5.65756	4.37176
0.78	4.23465	4.38518	4.06075	6.13253	4.20296	4.67343	6.04815	4.1701	4.60465	5.11414	6.23308	6.99817	5.24703	4.99202	4.93167	6.06296	5.75134	6.25838	4.90904	6.52881	5.49639	4.82785	3.30058	4.41985	4.02363	4.1087	2.08249	4.06717	5.70127	4.70442	4.60717	4.91588	4.25555	5.4953	6.08959	6.38107	4.57408	5.28	4.25295	5.73834	4.23125	3.69494	4.97965	4.28032	4.67764	4.10069	5.25765	5.86018	4.14718
0.79	4.17086	4.53477	3.66822	6.03307	4.04683	4.34581	5.67791	3.984	4.50626	5.33187	5.52449	6.45347	5.1773	5.20636	4.83159	5.42591	5.76845	6.20726	4.65967	6.43199	5.01501	4.76731	3.3711	4.72894	3.82711	3.93152	1.93553	4.54099	5.12222	4.14406	4.32508	4.74254	3.41079	5.07295	6.17571	5.78094	4.56387	5.22336	4.07379	6.19932	4.24048	3.92952	5.08004	4.39942	5.0191	4.46489	4.92852	5.77481	4.28723
0.8	4.07698	3.76954	3.17511	5.2334	3.75882	3.25128	5.34169	3.5184	4.29953	5.17975	5.70529	6.02418	5.07194	5.52734	3.99535	5.28471	6.23985	5.85665	4.44616	6.15196	5.16086	4.68924	3.2878	3.61903	3.22237	4.38533	1.52345	4.16199	4.63978	3.66072	4.49363	4.25715	2.90798	5.41445	5.82253	4.62592	4.21795	4.51647	3.69735	5.40847	3.98591	2.93643	4.93637	3.94888	5.18501	4.46692	5.28173	5.52206	4.31018
0.81	3.1182	3.73944	3.34084	4.97351	3.55475	3.17869	4.87648	3.54442	3.98267	4.72767	5.34882	6.76035	4.59956	4.23718	3.9549	5.36402	6.38306	5.04803	4.16638	5.33709	5.08965	4.06031	3.52377	2.6839	2.83002	3.63199	1.47997	4.00321	5.05884	4.18185	4.73376	3.88132	2.91241	5.45304	5.09213	4.23337	4.07252	5.0696	3.382	4.81754	3.73973	2.47993	4.32391	4.11015	4.89353	4.29367	5.16921	3.56632	3.92051
0.82	2.80725	3.8977	3.30035	5.13304	3.28125	3.2328	4.87684	3.42744	4.19488	4.65433	4.94817	6.19459	4.77291	3.59227	3.80858	4.64519	5.5998	5.05585	3.6725	5.57235	5.3847	3.54853	3.16886	1.82963	2.4701	2.71473	1.80053	3.79681	4.72689	4.53701	4.27051	3.96308	2.52301	4.76382	5.94705	3.42035	3.86507	4.37199	3.88136	4.50151	3.46535	1.84164	4.58709	3.81266	3.7034	2.88329	4.47355	3.16052	3.77614
0.83	2.02802	3.45287	2.18781	4.31953	3.20675	2.98787	4.61095	3.45706	3.66016	4.16354	5.11161	5.26523	4.05055	3.23966	3.80352	4.8786	4.72322	5.17614	4.06785	5.33367	5.37149	2.71053	2.41553	1.17601	2.06897	2.15319	1.67636	3.65895	4.17181	3.20682	3.01895	4.18116	1.9813	3.64987	5.76635	3.45056	3.74746	3.26532	3.3036	4.42525	3.47664	1.35674	3.72846	2.96077	3.21218	2.57492	3.47233	2.65839	3.20701
0.84	1.35632	2.54053	1.75917	4.28397	3.14897	2.39274	3.98734	2.58916	2.75087	4.49814	4.72017	4.89149	3.37464	3.18765	3.90398	4.44212	5.0364	4.9864	3.36647	5.00964	4.27239	2.3112	1.26571	0.807931	1.93773	1.65375	2.11318	2.70935	3.37849	2.78918	2.34706	4.19138	1.78622	2.9683	4.88895	3.19405	3.45572	2.75944	2.6812	4.00491	2.62405	0.830132	3.13658	2.22586	2.85084	2.21369	3.08228	2.84751	2.34951
0.85	1.02246	2.13845	1.27233	4.11078	2.54404	1.32776	3.42066	2.04838	2.25882	3.98057	4.17383	4.92682	3.0597	3.22714	3.28416	3.56234	4.65726	4.84911	2.92107	4.46755	3.82735	1.79664	0.953299	0.864765	1.49053	1.42877	1.5854	1.95164	2.78928	1.7724	1.77466	3.16111	1.52006	1.87986	3.99594	2.65675	2.2271	2.6218	2.34263	3.97739	2.02291	0.496841	2.66893	1.71365	2.7268	1.8079	2.88853	2.65731	1.86612
0.86	0.7117	1.69722	0.92435	3.18085	1.80409	0.64448	2.86558	1.36669	2.01375	2.72245	3.55045	5.29096	2.5574	3.0573	2.44578	2.80411	4.68315	3.82083	2.31204	3.65039	2.80272	1.42467	0.783384	1.10673	1.00104	1.74203	0.973197	1.10937	2.44093	1.48163	1.51525	2.47476	1.6533	1.43078	3.59963	2.34104	1.9298	2.35603	1.96999	3.2157	1.40332	0.291369	2.28815	1.29698	2.44818	1.46837	2.4462	2.41192	1.47813
0.87	0.914844	1.14304	0.647802	2.86289	1.46847	0.65738	2.6082	1.12174	1.76684	2.23931	3.04668	4.13619	2.01985	2.37253	1.29782	2.20708	3.54306	3.42092	1.67427	3.12728	2.11041	1.22532	0.783068	0.694191	0.835504	1.30224	0.567519	1.05769	1.83871	0.791834	1.57011	2.34354	1.42039	1.11994	3.23441	1.98984	1.52382	1.97999	1.76606	2.56437	0.753248	0.258014	1.71729	0.923913	2.12443	1.34668	1.96054	2.21283	1.07529
0.88	1.32669	0.685142	0.635753	2.28247	1.08148	0.289803	2.07682	0.941525	1.6002	1.8104	2.62065	3.40153	1.77439	1.8835	0.508554	1.85663	2.61794	2.40395	1.42448	2.58353	1.56632	1.15406	0.90188	0.68434	0.653628	0.450811	0.610922	0.931345	1.5149	0.793373	1.34056	2.39765	0.72232	1.55184	2.74097	1.60914	1.10254	1.54257	1.52844	1.96911	0.303087	0.25727	1.49856	0.82165	1.83779	1.21349	1.44435	1.90622	1.026
0.89	1.10169	0.702033	0.935376	1.78417	0.713261	0.13528	1.33456	0.744091	1.56174	1.54217	2.21434	2.72917	1.71407	1.24062	0.246512	1.68975	1.98599	1.90963	1.11701	1.78971	1.38633	0.94515	0.662167	1.1829	0.624781	0.321902	1.09226	0.492825	1.5279	0.574009	1.492	2.18739	0.726663	0.985673	2.26106	1.3879	0.695523	1.12325	1.13636	1.72267	0.26207	0.914914	1.44047	0.836337	1.68261	0.693921	1.27817	1.65769	1.04262
0.9	0.933443	0.426745	0.741177	1.211	0.592838	0.439407	0.85765	0.397535	1.29692	1.79404	1.68886	2.2887	1.85408	0.45616	0.274826	1.08598	1.50041	1.62224	0.831173	1.12125	1.57039	0.613987	0.694884	1.58437	0.894441	0.481335	1.03879	0.524725	1.77705	0.696873	1.33012	1.53585	0.918273	0.115155	2.35998	1.49181	0.865564	0.894826	1.05946	1.61092	0.132534	1.14966	1.2962	0.53484	1.54852	0.891131	1.36804	1.00453	0.848589
0.91	1.26532	0.518876	0.993002	1.05467	0.26771	1.16333	0.933699	0.425992	0.958537	1.81171	1.27372	1.87243	1.57706	0.681396	0.39445	1.06806	1.32859	1.40519	0.447432	1.00399	1.25528	0.810224	1.27448	1.54262	0.924583	0.294986	0.858944	1.22634	1.43915	1.08574	1.87504	1.35957	1.01938	0.595442	1.79741	1.78497	1.08171	0.880586	0.510516	1.74471	0.310433	1.14729	1.4279	0.823914	1.37233	1.1343	0.842069	0.694755	1.13319
0.92	2.43647	0.838368	1.6289	1.21037	0.173645	1.45063	0.627949	1.20361	1.14442	1.15921	1.67708	1.37282	1.67974	1.05855	0.873631	0.75171	1.15792	1.15809	0.621534	1.10777	0.907248	1.26621	1.73584	1.526	1.51956	0.241234	1.18151	2.16795	1.21607	1.01542	2.04985	1.57914	0.908368	0.719147	1.23107	1.48009	0.748623	0.924868	0.622087	1.78676	1.14249	1.14423	1.41744	0.792478	1.13968	1.71047	0.314161	1.10149	1.62484
0.93	2.36363	1.40496	1.65081	0.496682	0.598199	1.66481	0.247949	1.51329	1.30396	1.38351	1.19593	1.68775	1.72547	0.836643	1.48666	0.57845	0.561004	0.865743	1.44575	0.796491	0.483501	1.75301	1.5697	1.49927	1.77556	0.854183	1.8087	1.97394	1.46656	1.46939	2.13845	1.33181	1.26045	0.977431	1.19371	1.05304	1.08797	0.938532	0.654435	1.86182	1.4609	1.56979	1.64701	0.711272	1.16724	1.90503	0.506549	1.47626	2.23954
0.94	2.38594	2.19596	1.76045	1.21042	1.51437	1.65781	1.03023	1.36831	0.862402	1.4665	0.790752	1.14724	1.53354	1.12227	1.55519	1.04326	0.384526	0.99685	2.09322	0.639483	0.63353	1.91289	1.52533	1.96058	1.84284	0.92714	2.00052	1.89413	1.68223	1.17686	2.17934	1.78621	1.33199	0.916459	1.32833	1.24024	1.53438	1.34871	1.12285	2.29143	1.25875	2.23371	1.81569	0.826028	1.26824	1.60627	0.556989	1.03402	2.31611
0.95	2.17262	2.01363	1.6981	1.36674	2.34406	1.76787	1.13521	0.947655	0.958285	2.08658	0.997519	0.605441	2.09625	1.74497	1.48468	1.11585	0.415316	0.442051	1.91455	1.04805	0.701728	1.8047	1.45064	2.21836	1.45458	0.735338	1.74975	2.46492	1.70934	1.33237	2.5718	2.00502	1.25302	1.26106	1.77088	0.942657	2.17867	1.51285	1.35855	2.53567	1.36189	2.34355	1.68132	1.0875	0.768394	1.73799	0.783261	1.34388	2.18007
0.96	2.80671	1.9557	1.95213	1.36376	2.03963	2.37334	1.04333	1.47476	1.69208	1.99181	1.43669	1.05529	2.32318	1.99619	1.41729	1.35138	0.453895	0.318689	1.80114	1.26795	0.524967	1.76671	1.81361	2.29661	1.37441	0.960662	1.72895	3.23247	1.72051	1.48452	2.97547	1.81789	1.71085	1.87557	1.19985	0.294337	2.02513	1.5868	1.34133	2.39629	1.42252	2.35272	2.06164	1.47008	1.09925	2.29097	0.724113	1.54874	2.23917
0.97	3.33841	1.96827	2.60454	1.32695	1.92007	2.26068	1.04382	1.80871	2.25688	1.9983	1.15658	1.24708	2.42527	1.99179	1.92105	1.18179	0.215715	0.771544	2.10337	1.29793	0.415754	2.01431	2.03442	2.22957	1.58993	0.958755	1.56797	3.08755	1.80821	1.58215	3.17086	1.64126	1.74741	1.65538	0.957345	0.652779	1.92327	1.59944	1.50408	2.4292	1.79834	2.00394	2.36467	1.36081	1.48695	2.6407	0.892539	1.29432	2.9462
0.98	3.21497	2.56133	2.47584	1.74905	1.97248	2.13978	1.77577	1.67341	2.13688	2.05963	1.37559	1.08985	2.33763	1.95069	2.33236	1.64652	0.921626	1.41373	2.81802	1.10018	0.650245	2.07122	2.02267	1.82	1.84685	0.595321	1.87376	3.04108	2.05105	1.46502	2.96255	1.89099	1.74163	1.65316	0.986162	0.323099	2.24832	1.89096	1.73557	2.88487	2.01015	2.36405	2.74123	1.08808	1.76449	2.52467	1.35225	1.15329	3.45364
0.99	2.64528	3.07157	2.50875	2.42181	2.4583	2.21166	1.95828	1.77214	2.01095	2.90392	1.89078	1.6833	3.01187	2.38069	2.30714	2.21154	0.938919	1.4669	2.80099	1.31414	0.818091	2.08499	2.10881	1.93126	1.84053	1.07819	2.24427	2.79944	2.25051	1.748	3.07939	2.20569	1.66991	1.65319	0.709323	0.877783	2.77764	2.29318	2.16464	3.32916	2.04689	2.48086	2.54374	0.94648	1.4476	2.21352	1.49839	1.27206	3.34208
1	2.61225	3.19791	2.08678	2.36941	2.87367	2.68827	2.12425	1.48953	2.47642	2.95124	1.85263	1.5691	3.34753	2.85433	2.34769	2.04425	0.928237	1.21687	2.48796	1.60584	1.09356	2.25981	1.70429	1.85236	1.97962	1.26899	2.00001	3.27943	2.15986	2.07469	2.63512	2.22511	1.20148	1.42825	0.888643	1.27448	2.99429	2.17319	2.04206	3.38066	1.59983	2.56058	2.44218	1.1618	1.37482	2.67238	1.48147	1.45954	3.11338
[truncated: 107 more columns]
